# Supplementary material for: Genome-Wide Identification and Characterization of Basic Pentacysteine Transcription Factors in Brassica napus
Source: Plants (Basel). 2025 Apr 6;14(7):1136. doi: 10.3390/plants14071136 (PMC11991588; doi:10.3390/plants14071136)
Supplement: Supplementary file 1 [file plants-14-01136-s001.zip]

Archive with 1 entries (1 files):
- plants-3380164-supplementary.xlsx
