# Supplementary material for: Genome-Wide Identification and Characterization of Basic Pentacysteine Transcription Factors in Brassica napus
Source: Plants (Basel). 2025 Apr 6;14(7):1136. doi: 10.3390/plants14071136 (PMC11991588; doi:10.3390/plants14071136)
Supplement: Supplementary file 1 [file plants-14-01136-s001.zip › plants-3380164-supplementary.xlsx]

## Sheet: Supplement Table S1
Supplementary Table S1. BPCs in B. napus and their protein sequences
Gene Name	Gene ID	Amino acid sequence
BnaA06T0096700ZS	BnaA06.BPC2	MDLPRDVDDYIKDTIDHSLGIPISIDALQNKLSAAQESQRRLREQYSSLVSRLKEKEQVIELARSESSINAQAVKKFVKENGKLSGECEDLVKQCKKWERECFLYHQDREALMDFGNESDERARESESKVRELEEQMKTMSDVMKKSKVESDKKLEEEERLVDSVLSSFVSEEEIKFGRVFLEANIEDQSLFNRWEELKPSTRKAVSLVAMVKRIEKEKECLILNLAKAEQEVEIVCEQNRELDEENRKLLKQCSSSSGYLQCSAERSNKAKNSLKEPRSFNPILMFLRIQLRNYSIHIFEMDDDGFRNWGYYEPAAATFKGNLGLQLMPSIDRNTKPFLTGRDPNLMIGQNGPYHHHPEPPINMSYNWINQHKDKFFNMLPVTTTPNYGNILPETSSA…
BnaA08T0270900ZS	BnaA08.BPC2	MDDDGFRNWGYYEPAAATFKGNLGLQLMSSADRNTKPFLPGRDPNLMIGQNGSYHHAEPPIHMSYNWINQQKDKFFNMLPVTTSPNYGNVLPETSSAPSMHHHHHHQTEDNPVKCEEEEEIVQPNKKRKTNSKASATAKGKKPRKPKEENDSKTNVSRVKPAKKSVDLIINGVNMDISGLPVPVCTCTGAPQQCYRWGCGGWQSACCTTNISMHPLPMSTKRRGARISGRKMSQGAFKKVLEKLSSDGFNFGSPIDLKSHWARHGTNKFVTIR
BnaA09T0631800ZS	BnaA09.BPC2	MDDDGFRNWGYYEPAAATSFKGNLGLQLMPTIDRNTKPFLPGRDPNLMIGQTGSYHHQHHHPEPHMSYNWINQHKDKFFNMLPATTTPNYGNVLPQTSSSPSMHMNLHHHHHQTEEHPVKCEPDIIETKKRKPNSKAGGAPTKSKKPRKPKEENGDSNNANVSRVKPAKKSFDLVINGVNMDISGLPVPVCTCTGAPQQCYRWGCGGWQSACCTTNISMHPLPMSTKRRGARISGRKMSQGAFKKVLEKLASDGFNFGSPIDLKSHWARHGTNKFVTIR
BnaC05T0118800ZS	BnaC05.BPC2	MDLPRDVDDYIKDTIDHSLGIPISIDALQNKLSAAQESQRRLREQYMSLVSRLKEKEQMIELARSEASINAQAVKKFVEENRKLSGECEDLVKQCKKWERECFLYHQDREALMDFGNESDERARESESRVRELEEQVRTMSDVMKKRKVESDKKLTSLEEEECLVDSVLSSFVSEDEIKFGRVFLEANIKDRSLLSRWEELKPSTRKAVSLVAMVKRIEKEKECLILNLAKAEQEVEIVCEQNRELDEKNRKLLKQFSSSSYLQCSAERSNKAKNSLKEPRSFNPILIIQLRNYSIHIFEMDDDGFRNWGYYEPAAATFKGNLGLQLMPSIDRNTKPFLTGRDPNLMIGQNGPYHHHPEPPINMSYNWINQHKDKFFNMLPVTTSNNYGNILPETSSAQ…
BnaC08T0230300ZS	BnaC08.BPC2-2	MDDDGFRNWGYYEPAAATFKGNLGLQLMSSADRNTKPFLPGRDPNLMIGQNGSYHHPEPPIHMSYNWINQQKDKFFNMLPVTATPNYGNALPETSSAPSMHHHQTEDNPVKCEEEEEIVQPNKKRKTNSKASTATTKGKKPRKPKEENDSKTNVSRVKPAKKSVDLVINGVNMDISGLPVPVCTCTGAPQQCYRWGCGGWQSACCTTNISMHPLPMSTKRRGARISGRKMSQGAFKKVLEKLSSDGFNFGNPIDLKSHWARHGTNKFVTIR
BnaC08T0489500ZS	BnaC08.BPC2	MDDDGFRNWGYYEPAAATSFKGNLGLQLMPTIDRNTKPFLPGRDPNLMIGQTGSYHHHQHHPEPHMSYNWINQHKDKFFNMLPVTTTPNYGNVLPQTSSSPSMHMNLHHHHHQTEEHPVKCEPDIVESKKRKPNSKAGGAPTKAKKPRKPKEENGDSNNANVSRVKPAKKSFDLVINGVNMDISGLPVPVCTCTGAPQQCYRWGCGGWQSACCTTNISMHPLPMSTKRRGARISGRKMSQGAFKKVLEKLASDGFNFGSPIDLKSHWARHGTNKFVTIR
BnaA02T0171100ZS	BnaA02.BPC3	MDLVLRDAVRHIPLFHMLCSAPGKKNKFLIMDEDGLSNRNWGYYDQSQFRPSLGFQLIPSIVDRNEKQFLFPQNPNFITTNNGYCGGGSSSSNVMSFPRDYTASDAPFMSYSWLNQHRDSKFFNNLPNNPSNHHTLLDPRAQPMQLLQFPKPEAGEVDESLKRRQCGGGQRADPKAKKERKLKDNIVPRMQRERSPLRKSIEMVINGVTIDIGCLPVPVCSCTGLSQQCYRWGCGGWQSACCTTNVSMYPLPMNTKKRGARIAGRKMSQGAFKKVLEKLSADGFDFSGPIDLKSHWAKHGTNKFVTIR
BnaC02T0219700ZS	BnaC02.BPC3	MRAETVQSSDAADCGVDKIAVAFDKRIVVFVVDLDPVVYGNAGAKVAARVPCLLRRDLPSREDGVQSFRCCFSHNNRKKKSRRSISPSSKFLIMDEDGLSNRDWGYYDQSQFRPSLGFQLIPSIVDRNEKQFLCPQNPNFITTNNSYCGGGSSSSNVMSFPRDYTSSDAPFMSYSWLNQHRDSKFFNNLPNPSNHHTLLDPRAQPMQLLQIPKPEAGEVYESLKRRQCGGGQRADPKAKKERKLKDNIVPRMQRERSPLRKSIEMVINGVTIDIGCLPVPVCSCTGLSQQCYRWGCGGWQSACCTTNVSMFPLPMNTKKRGARIAGRKMSQGAFKKVLEKLSADGFDFSNPIDLKSHWAKHGTNKFVTIR
BnaA04T0137800ZS	BnaA04.BPC4	MENGGQCANGSDYLKGAHSMWNMLPHHQIKEQHNALVMNKKIMSILAERDAAVHERNQAVSAKIEALAARDQALLQRDKALAERDKALIERDNAFAALQHHENSLNFALSGGKRCQGADDDDDDVLFTIDDLCPTTSTNTTKAIKRKKENKPKGKKVGEDLNLLVAAPGKKRKKDWDTNHFGLNLVTFDEKTMPVPVCTCTGSAHQCYKWGNGGWQSSCCTTTLSLYPLPQKPNKRHSRVGGRKMSGNVFSRLLSHLAAEGYDLSSRVDLKDYWARHGTNRYITIK
BnaC04T0428300ZS	BnaC04.BPC4	MENGGQYANGSDYLKGAHSMWNMLPHHQIKEQHNALVMNKKIMSILAERDAAVHERNQAVSAKMEALAARDQALQQRDKALAERDKALIERDNAFAALQHHENSLNFALSGGKRCQGGDDDDVLFTIDDLCPTTSTNTTKAIKRKKDNKPKGKKVGEDLNLLVAAPGKKCKKDWDTNHFGLNLVTFDEKTMPVPVCTCTGSAHQCYKWGNGGWQSSCCTTNLSQYPLPQMPNKRHSRVGGRKMSGNVFSRLLSHLAAEGCDLSSHVDLKDYWARHGTNRYITIK
BnaC08T0454400ZS	BnaC08.BPC4	MNKKIMSILAKRDAAVLERDQASSAKKEALARPDPREGNVVRGMMVKPTNLLPFPLSTANKKKKKKKKKVTKRKKENKPKGKKLGDEDLNPSPGKKLLSAHQCYKWGKWRLAIVLLHSHLVVTPITAGAKQEAL
BnaA01T0002800ZS	BnaA01.BPC5	MESGGQYENGRYNPDYYKEGTHSVWNAMPNHHQTKEDQHNALVMNQKIMSILAERDAALKERDDALAAKQEALAARDEALDLRDKALSLRDNAILERDSALSALQFREHNLNYILSRAKLGASQSSHLPNPSPLSTIPHEAAPSKRKKKRKQETRSKGKRVGEDHVASPGKKCRKDWDSNVVGLNLVTFDETTMPVPMCTCTGTARHCYKWGNGGWQSSCCTTTLSLYPLPQMPNKRHSRVGGRKMSGNVFSRLLSRLAGQGHDLSSPVDLKDYWARHGTNRYITIM
BnaA06T0450000ZS	BnaA06.BPC5	MMPQHQIKEQHNALVMNKKIMSILAERDAAVKERNEALAAKQEALAARDEALQQRDLAISERDNAIMERENALTALQHRENHLNYILDCAKRGGYQTCFTEETHLPNPSPLSTIPHEPPNTKRKKDRKRKKAGGEDLNRQLASPGKKCRKDWDCNDVGLNLVTFDETTMPVPMCTCTGTARQCYKWGNGGWQSSCCTTTLSQYPLPQMPNKRHSRIGGRKMSGNVFSRLLSRLAGEGHDLSSPVDLKDYWARHGTNRYIIIK
BnaA08T0198900ZS	BnaA08.BPC5	MESGGQYDNGRYKPDYYKGTPPSVWNMMPQHQIKEQHNALVMNKKIMSILAERDAALKERNEALAAKKEALAARDEALEQRDKALSERDNAIMERETALNALHYPEKNNLNYILSCAKRGETEGRSHLPNPPPPVSTILADNKPTKRKKETKQGVGDDLNRLAASPGKKCRKDWDVNEVGLNLVALDETTMPVPMCTCTGTARQCYKWGSGGWQSSCCTTTLSQHPLPQMPNKRHSRMGGRKMSGNVFSRLLSRLAGEGQDLSSPVDLKDYWARHGTNRYITIK
BnaC01T0002300ZS	BnaC01.BPC5	MESDGRYNPDYYKEGTHSVWNTMPNHHQTKEDQHNALVMNQKIMSILAERDAALKERDDALAAKQEALAARDEALDQRDKALSLRDNAILERDSALSALQFREHNLNYILSRAKLGSSHLSNPSPLSTIPHEAAPSKRKKKRKPETRSKGKRVGEDLNHHVASPGKKCRKDWDSNVVGLNLVTFDETTMPVPMCTCTGTARHCYKWGNGGWQSSCCTTTLSLYPLPQMPNKRHSRVGGRKMSGNVFSRLLSRLAGQGHDLSSPVDLKDYWARHGTNRYITIM
BnaC03T0671500ZS	BnaC03.BPC5	MESGGQYDNGRCKPDYFKGTPPSVWNMMPQHQIKEQHNALVMNKKIMSILAERDAALKERNEALAAKKEALAARDEALEQRDKALSERDNAIMERETALNALHYPEKNNLNYILSCAKRGETERSHLPNPSHISTKPTKRKIETKQGNKLGEDLNRLAASPGKKCRKDWDVNEVGLNLVAFDETTMPVPMCTCTGTARQCYKWGSGGWQSSCCTTTLSQHPLPQMPNKRHSRMGGRKMSGNVFSRLLSRLAGQGQDLSSPVDLKDYWARHGTNRYITIK
BnaC07T0547100ZS	BnaC07.BPC5	MMPQHQIKEQHNALVMNKKIMSILAERDAAVKERNEALAAKQEALAARDEALQQRDLAISERDNAIMERENALTALQHRENHLNYILDCAKRGGYQTCFTEETHLPNPSPLSTIPHEPPNTKTKKDRKQETARSKRKKSGGEDLNRQLASPGKKCRKDWDCNDVGLNLVTFDETTMPVPMCTCTGTARQCYKWGNGGWQSSCCTTTLSQYPLPQMPNKRHSRIGGRKMSGNVFSRLLSRLAGEGHDLSSPVDLKDYWARHGTNRYIIIK
BnaA04T0017300ZS	BnaA04.BPC6	MDDGRHKAPQGQWMMQHQQQHQPSMKQVMSIIAERDAAIQERNLAVSERKSAVAERDMAFLQRDTAIAERNNAIMERDSALTALQYRDNSMATSRQHQPHIHHQHHMLQLTENNAYETREIGTSPPPTTGSALASAKPKRGRKVKEPKAAANKRGPKTQRKVKKENEDDLSKIMSLDYSEEEEEAAGSKSDWKSQEMMVGLNQVVYDETTMPPPVCSCTGVLRQCYKWGNGGWQSSCCTTTLSMHPLPALPNKKHARVGGRKMSGSAFNKLLSRLAAEGHHDLSSPVDLKDRWAKHGTNRYITIK
BnaA07T0211100ZS	BnaA07.BPC6	MDDGGHRDNGRHKAPQGQWMMQHQPSMKQVMSIIAERDAAIQERNLAISERKSAVAERDMAFLQRDTAIAERNNAIMERDSALSALQYRENSMATPSAVSNMAAACPPGCQMPRGVKHIHHPQMHQHQHHMLQLSDHAYDESREMDGLPTSPPPGTALDSAKPKRGGKRVKDPKATTKTTANKRGPKNPRKVKKENEDDLTKIMFVKTTLDYGEEETSKLVLTGSKSDWKSQEMVGLNQVVYDETTMPPPVCSCTGDLRQCYKWGNGGWQSSCCTTTISMYPLPALPNKRHARVGGRKMSGSAFNKLLSRLAAEGHHDLSNPVDLKDHWAKHGTNRYITIK
BnaA09T0548200ZS	BnaA09.BPC6	MFNNWLCAEIKKPIFYIISQMDDGGHRDNGWHKASHGKWMMQQHQPQQHQPSMKQVMSIIAERDAAIQERNLAISEKKAAVAERDMAFLQRDTAIAERNNAIMERDSALAALQYRDSSMSTSRQHQPHIHHMLQVTENTYETRETETSPPLPTKPKRGRKAKEPKAAAASKRGPKTQRKVKKENEDDLTKLMFDEEATGSKSDWRGQETVGLNRVVYDETTMPPPVCSCTGVLRQCYKWGNGGWQSSCCTTTLSMHPLPALPNKKHARVGGRKMSGSAFSKLLSRLAAEGHHDLSNPVDLKDHWAKHGTNRYITIK
BnaC04T0278000ZS	BnaC04.BPC6	MDDGGHRDNGRHKAPQGQWMMQQQQQPSMKQVMSIIAERDAAIQERNLAISERKSAVAERDMAFLQRDTAIAERNNAIMERDSALTALQYRDNSMATSRQHQPHMHHQHQHHMLQLTENAYETRETETSPPTTGSALESAKPKRGRKLKDPKAAAANKRGPKTQRKVKKENEDDLSKIMFVKTTTLDYSEEEEEATGSKSDWKSREMVVGLNQVVYDETTMPPPVCSCTGVLRQCYKWGNGGWQSSCCTTTLSMHPLLSLPNKKHARVGGRKMSGSAFNKYLSRLAAEGHHDLSSHVDLKDHWAKHGTNRYITIK
BnaC06T0222600ZS	BnaC06.BPC6	MDDGGHRDNGRHKTPQGQQWMMQHQPSMKQVMSIIAERDAAIQERNLAISERKSAVAERDMAFLQRDTAIAERNNAIMERDSALSALQYRENSMATPSAVSNMAAVCPPGCQMPRGVKHIHHPQMHHQHHMLQLSDHAYDESREMDGLPTSPPPETALDSAKPKRGGKRVKDPKATTKTTANKRGPKNPRKVKKENEDDLTKIMFVKTLDYGEEETSKLVLTGSKSDWKSQEMVGLNQVVYDETTMPPPVCSCTGDLRQCYKWGNGGWQSSCCTTTISMYPLPALPNKRHARVGGRKMSGSAFNKLLSRLAAEGHHDLSNPVDLKDHWAKHGTNRYITIK
BnaC08T0394500ZS	BnaC08.BPC6	MDDGGHRDNGWHKASHGKWMMQQHQPQQHQPSMKQVMSIIAERDAAIQERNLAISEKKAALAERDMAFLQRDTAIAERNNAIMERDSALAALQFRDSSMSTSRQHQPHIHHQQHHMLQVTENAYETRETETSPPPPTKPKRGRKAKEPKAPAANKRGPKTQRKVKKENEDDLTKLMFDEEATGSKSDWRSQETVGLNRVVYDETTMPPPVCSCTGVLRQCYKWGNGGWQSSCCTTTLSMHPLPALPNKKHARVGGRKMSGSAFSKLLSRLAAEGHHDLSNPVDLKDHWAKHGTNRYITIK
BnaA03T0169700ZS	BnaA03.BPC7	MGLAISFVISSGFAKFHSNDSRKIKKKLFREGAILPLKQAIEMDPYLSRNHMKPATSTSKDTGLPTSNPLWFHSYFPVPRTTGIDLSQPPQAEPAELAVVPQVHLFPPPTRGYIHDVELKSSTMLSPSKALKPKPQSKKRSAPKTPKKTLSIPEIKREKKNPDINVVDISSFDVSGVPPPVCSCTGVPKVCYKWGMGGWQSSCCTISISTFPLPMSTTRPGTRLAGRKMSNGAYVKLLMRLAGEGYDLTCPVDLRNHWARHGTNKFVTIK
BnaC03T0196600ZS	BnaC03.BPC7	MDPYLSRNHMQPATSTSKDTGFPTSNPHWFHSYFPVPRTTGIDLSQPPQAEPAELAMLPQQVRLFPPPTREYINDVEQKSSTMLSPSKALKPKPQSKKRSAPKTPKKTLSIPERKREEKNPDINVVDISSFDVSGVPPPVCSCTGVPKVCYKWGMGGWQSSCCTISISTFPLPMSTTRPGTRLAGRKMSNGAYVKLLMRLAGEGYDLTFPVDLRNHWARHGTNKFVTIK

## Sheet: Supplementary Table S2
Supplementary Table S2. The gene pairs of BnaBPCs in B. napus.
ChrID1	Star pos	End Pos	ChrID2	Star pos	End Pos	Gene pairs
ChrA06	5788186	5791223	ChrA08	26026857	26027678	BnaA06T0096700ZS.match.BnaA08T0270900ZS
ChrA06	5788186	5791223	ChrA09	61219562	61220401	BnaA06T0096700ZS.match.BnaA09T0631800ZS
ChrA06	5788186	5791223	ChrC05	7417299	7420376	BnaA06T0096700ZS.match.BnaC05T0118800ZS
ChrA06	5788186	5791223	ChrC08	32814996	32815811	BnaA06T0096700ZS.match.BnaC08T0230300ZS
ChrA06	5788186	5791223	ChrC08	50925950	50926789	BnaA06T0096700ZS.match.BnaC08T0489500ZS
ChrA08	26026857	26027678	ChrA09	61219562	61220401	BnaA08T0270900ZS.match.BnaA09T0631800ZS
ChrA08	26026857	26027678	ChrC05	7417299	7420376	BnaA08T0270900ZS.match.BnaC05T0118800ZS
ChrA08	26026857	26027678	ChrC08	50925950	50926789	BnaA08T0270900ZS.match.BnaC08T0489500ZS
ChrA08	26026857	26027678	ChrC08	32814996	32815811	BnaA08T0270900ZS.match.BnaC08T0230300ZS
ChrA09	61219562	61220401	ChrC08	50925950	50926789	BnaA09T0631800ZS.match.BnaC08T0489500ZS
ChrA09	61219562	61220401	ChrC08	32814996	32815811	BnaA09T0631800ZS.match.BnaC08T0230300ZS
ChrC05	7417299	7420376	ChrC08	32814996	32815811	BnaC05T0118800ZS.match.BnaC08T0230300ZS
ChrC05	7417299	7420376	ChrC08	50925950	50926789	BnaC05T0118800ZS.match.BnaC08T0489500ZS
ChrC08	32814996	32815811	ChrC08	50925950	50926789	BnaC08T0230300ZS.match.BnaC08T0489500ZS
ChrA02	10179794	10182350	ChrC02	19442545	19474170	BnaA02T0171100ZS.match.BnaC02T0219700ZS
ChrA01	296800	297762	ChrA04	15262407	15263357	BnaA01T0002800ZS.match.BnaA04T0137800ZS
ChrA04	15262407	15263357	ChrC01	161333	162266	BnaA04T0137800ZS.match.BnaC01T0002300ZS
ChrA04	15262407	15263357	ChrC03	64845945	64846875	BnaA04T0137800ZS.match.BnaC03T0671500ZS
ChrA04	15262407	15263357	ChrC04	55284453	55285403	BnaA04T0137800ZS.match.BnaC04T0428300ZS
ChrA08	22511939	22512885	ChrC04	55284453	55285403	BnaA08T0198900ZS.match.BnaC04T0428300ZS
ChrC01	161333	162266	ChrC04	55284453	55285403	BnaC01T0002300ZS.match.BnaC04T0428300ZS
ChrC03	64845945	64846875	ChrC04	55284453	55285403	BnaC03T0671500ZS.match.BnaC04T0428300ZS
ChrA01	296800	297762	ChrA08	22511939	22512885	BnaA01T0002800ZS.match.BnaA08T0198900ZS
ChrA01	296800	297762	ChrC01	161333	162266	BnaA01T0002800ZS.match.BnaC01T0002300ZS
ChrA01	296800	297762	ChrC03	64845945	64846875	BnaA01T0002800ZS.match.BnaC03T0671500ZS
ChrA01	296800	297762	ChrC07	60724181	60724990	BnaA01T0002800ZS.match.BnaC07T0547100ZS
ChrA06	48524214	48525002	ChrA08	22511939	22512885	BnaA06T0450000ZS.match.BnaA08T0198900ZS
ChrA06	48524214	48525002	ChrC01	161333	162266	BnaA06T0450000ZS.match.BnaC01T0002300ZS
ChrA06	48524214	48525002	ChrC03	64845945	64846875	BnaA06T0450000ZS.match.BnaC03T0671500ZS
ChrA06	48524214	48525002	ChrC07	60724181	60724990	BnaA06T0450000ZS.match.BnaC07T0547100ZS
ChrA08	22511939	22512885	ChrC01	161333	162266	BnaA08T0198900ZS.match.BnaC01T0002300ZS
ChrA08	22511939	22512885	ChrC03	64845945	64846875	BnaA08T0198900ZS.match.BnaC03T0671500ZS
ChrC01	161333	162266	ChrC03	64845945	64846875	BnaC01T0002300ZS.match.BnaC03T0671500ZS
ChrC01	161333	162266	ChrC07	60724181	60724990	BnaC01T0002300ZS.match.BnaC07T0547100ZS
ChrC03	64845945	64846875	ChrC07	60724181	60724990	BnaC03T0671500ZS.match.BnaC07T0547100ZS
ChrA04	1121999	1122989	ChrA07	22160943	22163249	BnaA04T0017300ZS.match.BnaA07T0211100ZS
ChrA04	1121999	1122989	ChrA09	56780945	56782210	BnaA04T0017300ZS.match.BnaA09T0548200ZS
ChrA04	1121999	1122989	ChrC04	38436311	38437344	BnaA04T0017300ZS.match.BnaC04T0278000ZS
ChrA04	1121999	1122989	ChrC06	33449718	33450832	BnaA04T0017300ZS.match.BnaC06T0222600ZS
ChrA04	1121999	1122989	ChrC08	45482887	45484108	BnaA04T0017300ZS.match.BnaC08T0394500ZS
ChrA07	22160943	22163249	ChrA09	56780945	56782210	BnaA07T0211100ZS.match.BnaA09T0548200ZS
ChrA07	22160943	22163249	ChrC04	38436311	38437344	BnaA07T0211100ZS.match.BnaC04T0278000ZS
ChrA07	22160943	22163249	ChrC06	33449718	33450832	BnaA07T0211100ZS.match.BnaC06T0222600ZS
ChrA07	22160943	22163249	ChrC08	45482887	45484108	BnaA07T0211100ZS.match.BnaC08T0394500ZS
ChrA09	56780945	56782210	ChrC04	38436311	38437344	BnaA09T0548200ZS.match.BnaC04T0278000ZS
ChrA09	56780945	56782210	ChrC08	45482887	45484108	BnaA09T0548200ZS.match.BnaC08T0394500ZS
ChrC04	38436311	38437344	ChrC06	33449718	33450832	BnaC04T0278000ZS.match.BnaC06T0222600ZS
ChrC04	38436311	38437344	ChrC08	45482887	45484108	BnaC04T0278000ZS.match.BnaC08T0394500ZS
ChrC06	33449718	33450832	ChrC08	45482887	45484108	BnaC06T0222600ZS.match.BnaC08T0394500ZS
ChrA03	8638747	8639847	ChrC03	11259402	11260091	BnaA03T0169700ZS.match.BnaC03T0196600ZS

## Sheet: Supplementary Table S3
Supplementary Table S3. The gene pairs of BnaBPCs in B. napus, B. rapa, B. oleracea and A. thaliana.
ChrID1	Star pos	End Pos	ChrID2	Star pos	End Pos	Gene pairs
At-Chr1	5040861	5041733	Bn-scaffoldA06	5788186	5791223	At-AT1G14680.1.match.Bn-BnaA06T0096700ZS
At-Chr2	427121	428839	Bn-scaffoldA06	5788186	5791223	At-AT2G01930.1.match.Bn-BnaA06T0096700ZS
At-Chr1	5042323	5044294	Bn-scaffoldA08	26026857	26027678	At-AT1G14685.1.match.Bn-BnaA08T0270900ZS
At-Chr1	5042323	5044294	Bn-scaffoldA09	61219562	61220401	At-AT1G14685.1.match.Bn-BnaA09T0631800ZS
At-Chr2	427121	428839	Bn-scaffoldA09	61219562	61220401	At-AT2G01930.1.match.Bn-BnaA09T0631800ZS
At-Chr1	5040861	5041733	Bn-scaffoldC05	7417299	7420376	At-AT1G14680.1.match.Bn-BnaC05T0118800ZS
At-Chr2	427121	428839	Bn-scaffoldC05	7417299	7420376	At-AT2G01930.1.match.Bn-BnaC05T0118800ZS
At-Chr1	5042323	5044294	Bn-scaffoldC08	32814996	32815811	At-AT1G14685.1.match.Bn-BnaC08T0230300ZS
At-Chr1	5042323	5044294	Bn-scaffoldC08	50925950	50926789	At-AT1G14685.1.match.Bn-BnaC08T0489500ZS
At-Chr2	427121	428839	Bn-scaffoldC08	50925950	50926789	At-AT2G01930.1.match.Bn-BnaC08T0489500ZS
At-Chr1	25526215	25527534	Bn-scaffoldA02	10179794	10182350	At-AT1G68120.1.match.Bn-BnaA02T0171100ZS
At-Chr1	25526215	25527534	Bn-scaffoldC02	19442545	19474170	At-AT1G68120.1.match.Bn-BnaC02T0219700ZS
At-Chr2	9101316	9103050	Bn-scaffoldA04	15262407	15263357	At-AT2G21240.1.match.Bn-BnaA04T0137800ZS
At-Chr4	18145351	18146873	Bn-scaffoldA04	15262407	15263357	At-AT4G38910.2.match.Bn-BnaA04T0137800ZS
At-Chr2	9101316	9103050	Bn-scaffoldC04	55284453	55285403	At-AT2G21240.1.match.Bn-BnaC04T0428300ZS
At-Chr4	18145351	18146873	Bn-scaffoldC04	55284453	55285403	At-AT4G38910.2.match.Bn-BnaC04T0428300ZS
At-Chr2	9101316	9103050	Bn-scaffoldA01	296800	297762	At-AT2G21240.1.match.Bn-BnaA01T0002800ZS
At-Chr4	18145351	18146873	Bn-scaffoldA01	296800	297762	At-AT4G38910.2.match.Bn-BnaA01T0002800ZS
At-Chr2	9101316	9103050	Bn-scaffoldA06	48524214	48525002	At-AT2G21240.1.match.Bn-BnaA06T0450000ZS
At-Chr4	18145351	18146873	Bn-scaffoldA06	48524214	48525002	At-AT4G38910.2.match.Bn-BnaA06T0450000ZS
At-Chr2	9101316	9103050	Bn-scaffoldA08	22511939	22512885	At-AT2G21240.1.match.Bn-BnaA08T0198900ZS
At-Chr4	18145351	18146873	Bn-scaffoldA08	22511939	22512885	At-AT4G38910.2.match.Bn-BnaA08T0198900ZS
At-Chr2	9101316	9103050	Bn-scaffoldC01	161333	162266	At-AT2G21240.1.match.Bn-BnaC01T0002300ZS
At-Chr4	18145351	18146873	Bn-scaffoldC01	161333	162266	At-AT4G38910.2.match.Bn-BnaC01T0002300ZS
At-Chr2	9101316	9103050	Bn-scaffoldC03	64845945	64846875	At-AT2G21240.1.match.Bn-BnaC03T0671500ZS
At-Chr4	18145351	18146873	Bn-scaffoldC03	64845945	64846875	At-AT4G38910.2.match.Bn-BnaC03T0671500ZS
At-Chr2	9101316	9103050	Bn-scaffoldC07	60724181	60724990	At-AT2G21240.1.match.Bn-BnaC07T0547100ZS
At-Chr4	18145351	18146873	Bn-scaffoldC07	60724181	60724990	At-AT4G38910.2.match.Bn-BnaC07T0547100ZS
At-Chr2	14929321	14930892	Bn-scaffoldA03	8638747	8639847	At-AT2G35550.1.match.Bn-BnaA03T0169700ZS
At-Chr2	14929321	14930892	Bn-scaffoldC03	11259402	11260091	At-AT2G35550.1.match.Bn-BnaC03T0196600ZS
Bn-scaffoldA06	5788186	5791223	Bol-C05	7025255	7026133	Bn-BnaA06T0096700ZS.match.Bol-BolC05g012260.2J.m1
Bn-scaffoldA06	5788186	5791223	Bol-C08	29037678	29038493	Bn-BnaA06T0096700ZS.match.Bol-BolC08g025280.2J.m1
Bn-scaffoldA06	5788186	5791223	Bol-C08	47786928	47789742	Bn-BnaA06T0096700ZS.match.Bol-BolC08g053060.2J.m1
Bn-scaffoldA08	26026857	26027678	Bol-C05	7027512	7028321	Bn-BnaA08T0270900ZS.match.Bol-BolC05g012270.2J.m1
Bn-scaffoldA08	26026857	26027678	Bol-C08	47786928	47789742	Bn-BnaA08T0270900ZS.match.Bol-BolC08g053060.2J.m1
Bn-scaffoldA08	26026857	26027678	Bol-C08	29037678	29038493	Bn-BnaA08T0270900ZS.match.Bol-BolC08g025280.2J.m1
Bn-scaffoldA09	61219562	61220401	Bol-C05	7027512	7028321	Bn-BnaA09T0631800ZS.match.Bol-BolC05g012270.2J.m1
Bn-scaffoldA09	61219562	61220401	Bol-C08	47786928	47789742	Bn-BnaA09T0631800ZS.match.Bol-BolC08g053060.2J.m1
Bn-scaffoldA09	61219562	61220401	Bol-C08	29037678	29038493	Bn-BnaA09T0631800ZS.match.Bol-BolC08g025280.2J.m1
Bn-scaffoldC05	7417299	7420376	Bol-C05	7025255	7026133	Bn-BnaC05T0118800ZS.match.Bol-BolC05g012260.2J.m1
Bn-scaffoldC05	7417299	7420376	Bol-C08	29037678	29038493	Bn-BnaC05T0118800ZS.match.Bol-BolC08g025280.2J.m1
Bn-scaffoldC05	7417299	7420376	Bol-C08	47786928	47789742	Bn-BnaC05T0118800ZS.match.Bol-BolC08g053060.2J.m1
Bn-scaffoldC08	32814996	32815811	Bol-C05	7027512	7028321	Bn-BnaC08T0230300ZS.match.Bol-BolC05g012270.2J.m1
Bn-scaffoldC08	32814996	32815811	Bol-C08	29037678	29038493	Bn-BnaC08T0230300ZS.match.Bol-BolC08g025280.2J.m1
Bn-scaffoldC08	32814996	32815811	Bol-C08	47786928	47789742	Bn-BnaC08T0230300ZS.match.Bol-BolC08g053060.2J.m1
Bn-scaffoldC08	50925950	50926789	Bol-C05	7027512	7028321	Bn-BnaC08T0489500ZS.match.Bol-BolC05g012270.2J.m1
Bn-scaffoldC08	50925950	50926789	Bol-C08	47786928	47789742	Bn-BnaC08T0489500ZS.match.Bol-BolC08g053060.2J.m1
Bn-scaffoldC08	50925950	50926789	Bol-C08	29037678	29038493	Bn-BnaC08T0489500ZS.match.Bol-BolC08g025280.2J.m1
Bn-scaffoldA02	10179794	10182350	Bol-C02	20425817	20426765	Bn-BnaA02T0171100ZS.match.Bol-BolC02g024120.2J.m1
Bn-scaffoldC02	19442545	19474170	Bol-C02	20425817	20426765	Bn-BnaC02T0219700ZS.match.Bol-BolC02g024120.2J.m1
Bn-scaffoldA04	15262407	15263357	Bol-C01	202164	203580	Bn-BnaA04T0137800ZS.match.Bol-BolC01g000230.2J.m1
Bn-scaffoldA04	15262407	15263357	Bol-C03	60981280	60982209	Bn-BnaA04T0137800ZS.match.Bol-BolC03g072230.2J.m1
Bn-scaffoldA04	15262407	15263357	Bol-C04	49836128	49837077	Bn-BnaA04T0137800ZS.match.Bol-BolC04g048650.2J.m1
Bn-scaffoldA04	15262407	15263357	Bol-C07	55777674	55779535	Bn-BnaA04T0137800ZS.match.Bol-BolC07g060430.2J.m1
Bn-scaffoldC04	55284453	55285403	Bol-C01	202164	203580	Bn-BnaC04T0428300ZS.match.Bol-BolC01g000230.2J.m1
Bn-scaffoldC04	55284453	55285403	Bol-C03	60981280	60982209	Bn-BnaC04T0428300ZS.match.Bol-BolC03g072230.2J.m1
Bn-scaffoldC04	55284453	55285403	Bol-C04	49836128	49837077	Bn-BnaC04T0428300ZS.match.Bol-BolC04g048650.2J.m1
Bn-scaffoldC04	55284453	55285403	Bol-C07	55777674	55779535	Bn-BnaC04T0428300ZS.match.Bol-BolC07g060430.2J.m1
Bn-scaffoldC08	48985111	48985935	Bol-C08	45836528	45837361	Bn-BnaC08T0454400ZS.match.Bol-BolC08g049340.2J.m1
Bn-scaffoldA01	296800	297762	Bol-C01	202164	203580	Bn-BnaA01T0002800ZS.match.Bol-BolC01g000230.2J.m1
Bn-scaffoldA01	296800	297762	Bol-C03	60981280	60982209	Bn-BnaA01T0002800ZS.match.Bol-BolC03g072230.2J.m1
Bn-scaffoldA01	296800	297762	Bol-C04	49836128	49837077	Bn-BnaA01T0002800ZS.match.Bol-BolC04g048650.2J.m1
Bn-scaffoldA01	296800	297762	Bol-C07	55777674	55779535	Bn-BnaA01T0002800ZS.match.Bol-BolC07g060430.2J.m1
Bn-scaffoldA06	48524214	48525002	Bol-C01	202164	203580	Bn-BnaA06T0450000ZS.match.Bol-BolC01g000230.2J.m1
Bn-scaffoldA06	48524214	48525002	Bol-C03	60981280	60982209	Bn-BnaA06T0450000ZS.match.Bol-BolC03g072230.2J.m1
Bn-scaffoldA06	48524214	48525002	Bol-C04	49836128	49837077	Bn-BnaA06T0450000ZS.match.Bol-BolC04g048650.2J.m1
Bn-scaffoldA06	48524214	48525002	Bol-C07	55777674	55779535	Bn-BnaA06T0450000ZS.match.Bol-BolC07g060430.2J.m1
Bn-scaffoldA08	22511939	22512885	Bol-C01	202164	203580	Bn-BnaA08T0198900ZS.match.Bol-BolC01g000230.2J.m1
Bn-scaffoldA08	22511939	22512885	Bol-C03	60981280	60982209	Bn-BnaA08T0198900ZS.match.Bol-BolC03g072230.2J.m1
Bn-scaffoldA08	22511939	22512885	Bol-C04	49836128	49837077	Bn-BnaA08T0198900ZS.match.Bol-BolC04g048650.2J.m1
Bn-scaffoldA08	22511939	22512885	Bol-C07	55777674	55779535	Bn-BnaA08T0198900ZS.match.Bol-BolC07g060430.2J.m1
Bn-scaffoldC01	161333	162266	Bol-C01	202164	203580	Bn-BnaC01T0002300ZS.match.Bol-BolC01g000230.2J.m1
Bn-scaffoldC01	161333	162266	Bol-C03	60981280	60982209	Bn-BnaC01T0002300ZS.match.Bol-BolC03g072230.2J.m1
Bn-scaffoldC01	161333	162266	Bol-C04	49836128	49837077	Bn-BnaC01T0002300ZS.match.Bol-BolC04g048650.2J.m1
Bn-scaffoldC01	161333	162266	Bol-C07	55777674	55779535	Bn-BnaC01T0002300ZS.match.Bol-BolC07g060430.2J.m1
Bn-scaffoldC03	64845945	64846875	Bol-C01	202164	203580	Bn-BnaC03T0671500ZS.match.Bol-BolC01g000230.2J.m1
Bn-scaffoldC03	64845945	64846875	Bol-C03	60981280	60982209	Bn-BnaC03T0671500ZS.match.Bol-BolC03g072230.2J.m1
Bn-scaffoldC03	64845945	64846875	Bol-C04	49836128	49837077	Bn-BnaC03T0671500ZS.match.Bol-BolC04g048650.2J.m1
Bn-scaffoldC03	64845945	64846875	Bol-C07	55777674	55779535	Bn-BnaC03T0671500ZS.match.Bol-BolC07g060430.2J.m1
Bn-scaffoldC07	60724181	60724990	Bol-C01	202164	203580	Bn-BnaC07T0547100ZS.match.Bol-BolC01g000230.2J.m1
Bn-scaffoldC07	60724181	60724990	Bol-C03	60981280	60982209	Bn-BnaC07T0547100ZS.match.Bol-BolC03g072230.2J.m1
Bn-scaffoldC07	60724181	60724990	Bol-C04	49836128	49837077	Bn-BnaC07T0547100ZS.match.Bol-BolC04g048650.2J.m1
Bn-scaffoldC07	60724181	60724990	Bol-C07	55777674	55779535	Bn-BnaC07T0547100ZS.match.Bol-BolC07g060430.2J.m1
Bn-scaffoldA04	1121999	1122989	Bol-C04	33500513	33501547	Bn-BnaA04T0017300ZS.match.Bol-BolC04g032430.2J.m1
Bn-scaffoldA04	1121999	1122989	Bol-C06	28114350	28115464	Bn-BnaA04T0017300ZS.match.Bol-BolC06g025440.2J.m1
Bn-scaffoldA04	1121999	1122989	Bol-C08	42103771	42104780	Bn-BnaA04T0017300ZS.match.Bol-BolC08g043580.2J.m1
Bn-scaffoldA07	22160943	22163249	Bol-C04	33500513	33501547	Bn-BnaA07T0211100ZS.match.Bol-BolC04g032430.2J.m1
Bn-scaffoldA07	22160943	22163249	Bol-C06	28114350	28115464	Bn-BnaA07T0211100ZS.match.Bol-BolC06g025440.2J.m1
Bn-scaffoldA07	22160943	22163249	Bol-C08	42103771	42104780	Bn-BnaA07T0211100ZS.match.Bol-BolC08g043580.2J.m1
Bn-scaffoldA09	56780945	56782210	Bol-C04	33500513	33501547	Bn-BnaA09T0548200ZS.match.Bol-BolC04g032430.2J.m1
Bn-scaffoldA09	56780945	56782210	Bol-C06	28114350	28115464	Bn-BnaA09T0548200ZS.match.Bol-BolC06g025440.2J.m1
Bn-scaffoldA09	56780945	56782210	Bol-C08	42103771	42104780	Bn-BnaA09T0548200ZS.match.Bol-BolC08g043580.2J.m1
Bn-scaffoldC04	38436311	38437344	Bol-C04	33500513	33501547	Bn-BnaC04T0278000ZS.match.Bol-BolC04g032430.2J.m1
Bn-scaffoldC04	38436311	38437344	Bol-C06	28114350	28115464	Bn-BnaC04T0278000ZS.match.Bol-BolC06g025440.2J.m1
Bn-scaffoldC04	38436311	38437344	Bol-C08	42103771	42104780	Bn-BnaC04T0278000ZS.match.Bol-BolC08g043580.2J.m1
Bn-scaffoldC06	33449718	33450832	Bol-C04	33500513	33501547	Bn-BnaC06T0222600ZS.match.Bol-BolC04g032430.2J.m1
Bn-scaffoldC06	33449718	33450832	Bol-C06	28114350	28115464	Bn-BnaC06T0222600ZS.match.Bol-BolC06g025440.2J.m1
Bn-scaffoldC06	33449718	33450832	Bol-C08	42103771	42104780	Bn-BnaC06T0222600ZS.match.Bol-BolC08g043580.2J.m1
Bn-scaffoldC08	45482887	45484108	Bol-C04	33500513	33501547	Bn-BnaC08T0394500ZS.match.Bol-BolC04g032430.2J.m1
Bn-scaffoldC08	45482887	45484108	Bol-C06	28114350	28115464	Bn-BnaC08T0394500ZS.match.Bol-BolC06g025440.2J.m1
Bn-scaffoldC08	45482887	45484108	Bol-C08	42103771	42104780	Bn-BnaC08T0394500ZS.match.Bol-BolC08g043580.2J.m1
Bn-scaffoldA03	8638747	8639847	Bol-C03	12094017	12095960	Bn-BnaA03T0169700ZS.match.Bol-BolC03g020810.2J.m1
Bn-scaffoldC03	11259402	11260091	Bol-C03	12094017	12095960	Bn-BnaC03T0196600ZS.match.Bol-BolC03g020810.2J.m1
Bn-scaffoldA06	5788186	5791223	Br-A06	6771159	6772031	Bn-BnaA06T0096700ZS.match.Br-BraA06g011020.4C.1
Bn-scaffoldA06	5788186	5791223	Br-A08	28696497	28698055	Bn-BnaA06T0096700ZS.match.Br-BraA08g030990.4C.1
Bn-scaffoldA06	5788186	5791223	Br-A09	69872095	69873560	Bn-BnaA06T0096700ZS.match.Br-BraA09g062320.4C.1
Bn-scaffoldA08	26026857	26027678	Br-A06	6772700	6774512	Bn-BnaA08T0270900ZS.match.Br-BraA06g011030.4C.1
Bn-scaffoldA08	26026857	26027678	Br-A08	28696497	28698055	Bn-BnaA08T0270900ZS.match.Br-BraA08g030990.4C.1
Bn-scaffoldA08	26026857	26027678	Br-A09	69872095	69873560	Bn-BnaA08T0270900ZS.match.Br-BraA09g062320.4C.1
Bn-scaffoldA09	61219562	61220401	Br-A06	6772700	6774512	Bn-BnaA09T0631800ZS.match.Br-BraA06g011030.4C.1
Bn-scaffoldA09	61219562	61220401	Br-A08	28696497	28698055	Bn-BnaA09T0631800ZS.match.Br-BraA08g030990.4C.1
Bn-scaffoldA09	61219562	61220401	Br-A09	69872095	69873560	Bn-BnaA09T0631800ZS.match.Br-BraA09g062320.4C.1
Bn-scaffoldC05	7417299	7420376	Br-A06	6771159	6772031	Bn-BnaC05T0118800ZS.match.Br-BraA06g011020.4C.1
Bn-scaffoldC05	7417299	7420376	Br-A08	28696497	28698055	Bn-BnaC05T0118800ZS.match.Br-BraA08g030990.4C.1
Bn-scaffoldC05	7417299	7420376	Br-A09	69872095	69873560	Bn-BnaC05T0118800ZS.match.Br-BraA09g062320.4C.1
Bn-scaffoldC08	32814996	32815811	Br-A06	6772700	6774512	Bn-BnaC08T0230300ZS.match.Br-BraA06g011030.4C.1
Bn-scaffoldC08	32814996	32815811	Br-A08	28696497	28698055	Bn-BnaC08T0230300ZS.match.Br-BraA08g030990.4C.1
Bn-scaffoldC08	32814996	32815811	Br-A09	69872095	69873560	Bn-BnaC08T0230300ZS.match.Br-BraA09g062320.4C.1
Bn-scaffoldC08	50925950	50926789	Br-A06	6772700	6774512	Bn-BnaC08T0489500ZS.match.Br-BraA06g011030.4C.1
Bn-scaffoldC08	50925950	50926789	Br-A08	28696497	28698055	Bn-BnaC08T0489500ZS.match.Br-BraA08g030990.4C.1
Bn-scaffoldC08	50925950	50926789	Br-A09	69872095	69873560	Bn-BnaC08T0489500ZS.match.Br-BraA09g062320.4C.1
Bn-scaffoldA02	10179794	10182350	Br-A02	10062796	10063926	Bn-BnaA02T0171100ZS.match.Br-BraA02g018660.4C.1
Bn-scaffoldC02	19442545	19474170	Br-A02	10062796	10063926	Bn-BnaC02T0219700ZS.match.Br-BraA02g018660.4C.1
Bn-scaffoldA04	15262407	15263357	Br-A01	130018	131691	Bn-BnaA04T0137800ZS.match.Br-BraA01g000290.4C.1
Bn-scaffoldA04	15262407	15263357	Br-A04	19028094	19029759	Bn-BnaA04T0137800ZS.match.Br-BraA04g017410.4C.1
Bn-scaffoldA04	15262407	15263357	Br-A06	51801794	51803552	Bn-BnaA04T0137800ZS.match.Br-BraA06g047270.4C.1
Bn-scaffoldA04	15262407	15263357	Br-A08	24881678	24883473	Bn-BnaA04T0137800ZS.match.Br-BraA08g023490.4C.1
Bn-scaffoldC04	55284453	55285403	Br-A01	130018	131691	Bn-BnaC04T0428300ZS.match.Br-BraA01g000290.4C.1
Bn-scaffoldC04	55284453	55285403	Br-A04	19028094	19029759	Bn-BnaC04T0428300ZS.match.Br-BraA04g017410.4C.1
Bn-scaffoldC04	55284453	55285403	Br-A06	51801794	51803552	Bn-BnaC04T0428300ZS.match.Br-BraA06g047270.4C.1
Bn-scaffoldC04	55284453	55285403	Br-A08	24881678	24883473	Bn-BnaC04T0428300ZS.match.Br-BraA08g023490.4C.1
Bn-scaffoldA01	296800	297762	Br-A01	130018	131691	Bn-BnaA01T0002800ZS.match.Br-BraA01g000290.4C.1
Bn-scaffoldA01	296800	297762	Br-A04	19028094	19029759	Bn-BnaA01T0002800ZS.match.Br-BraA04g017410.4C.1
Bn-scaffoldA01	296800	297762	Br-A06	51801794	51803552	Bn-BnaA01T0002800ZS.match.Br-BraA06g047270.4C.1
Bn-scaffoldA01	296800	297762	Br-A08	24881678	24883473	Bn-BnaA01T0002800ZS.match.Br-BraA08g023490.4C.1
Bn-scaffoldA06	48524214	48525002	Br-A01	130018	131691	Bn-BnaA06T0450000ZS.match.Br-BraA01g000290.4C.1
Bn-scaffoldA06	48524214	48525002	Br-A04	19028094	19029759	Bn-BnaA06T0450000ZS.match.Br-BraA04g017410.4C.1
Bn-scaffoldA06	48524214	48525002	Br-A06	51801794	51803552	Bn-BnaA06T0450000ZS.match.Br-BraA06g047270.4C.1
Bn-scaffoldA06	48524214	48525002	Br-A08	24881678	24883473	Bn-BnaA06T0450000ZS.match.Br-BraA08g023490.4C.1
Bn-scaffoldA08	22511939	22512885	Br-A01	130018	131691	Bn-BnaA08T0198900ZS.match.Br-BraA01g000290.4C.1
Bn-scaffoldA08	22511939	22512885	Br-A04	19028094	19029759	Bn-BnaA08T0198900ZS.match.Br-BraA04g017410.4C.1
Bn-scaffoldA08	22511939	22512885	Br-A06	51801794	51803552	Bn-BnaA08T0198900ZS.match.Br-BraA06g047270.4C.1
Bn-scaffoldA08	22511939	22512885	Br-A08	24881678	24883473	Bn-BnaA08T0198900ZS.match.Br-BraA08g023490.4C.1
Bn-scaffoldC01	161333	162266	Br-A01	130018	131691	Bn-BnaC01T0002300ZS.match.Br-BraA01g000290.4C.1
Bn-scaffoldC01	161333	162266	Br-A04	19028094	19029759	Bn-BnaC01T0002300ZS.match.Br-BraA04g017410.4C.1
Bn-scaffoldC01	161333	162266	Br-A06	51801794	51803552	Bn-BnaC01T0002300ZS.match.Br-BraA06g047270.4C.1
Bn-scaffoldC01	161333	162266	Br-A08	24881678	24883473	Bn-BnaC01T0002300ZS.match.Br-BraA08g023490.4C.1
Bn-scaffoldC03	64845945	64846875	Br-A01	130018	131691	Bn-BnaC03T0671500ZS.match.Br-BraA01g000290.4C.1
Bn-scaffoldC03	64845945	64846875	Br-A04	19028094	19029759	Bn-BnaC03T0671500ZS.match.Br-BraA04g017410.4C.1
Bn-scaffoldC03	64845945	64846875	Br-A06	51801794	51803552	Bn-BnaC03T0671500ZS.match.Br-BraA06g047270.4C.1
Bn-scaffoldC03	64845945	64846875	Br-A08	24881678	24883473	Bn-BnaC03T0671500ZS.match.Br-BraA08g023490.4C.1
Bn-scaffoldC07	60724181	60724990	Br-A01	130018	131691	Bn-BnaC07T0547100ZS.match.Br-BraA01g000290.4C.1
Bn-scaffoldC07	60724181	60724990	Br-A04	19028094	19029759	Bn-BnaC07T0547100ZS.match.Br-BraA04g017410.4C.1
Bn-scaffoldC07	60724181	60724990	Br-A06	51801794	51803552	Bn-BnaC07T0547100ZS.match.Br-BraA06g047270.4C.1
Bn-scaffoldC07	60724181	60724990	Br-A08	24881678	24883473	Bn-BnaC07T0547100ZS.match.Br-BraA08g023490.4C.1
Bn-scaffoldA04	1121999	1122989	Br-A04	1135196	1136811	Bn-BnaA04T0017300ZS.match.Br-BraA04g001960.4C.1
Bn-scaffoldA04	1121999	1122989	Br-A07	28292502	28294770	Bn-BnaA04T0017300ZS.match.Br-BraA07g025240.4C.1
Bn-scaffoldA04	1121999	1122989	Br-A09	65194591	65196674	Bn-BnaA04T0017300ZS.match.Br-BraA09g053210.4C.1
Bn-scaffoldA07	22160943	22163249	Br-A04	1135196	1136811	Bn-BnaA07T0211100ZS.match.Br-BraA04g001960.4C.1
Bn-scaffoldA07	22160943	22163249	Br-A07	28292502	28294770	Bn-BnaA07T0211100ZS.match.Br-BraA07g025240.4C.1
Bn-scaffoldA07	22160943	22163249	Br-A09	65194591	65196674	Bn-BnaA07T0211100ZS.match.Br-BraA09g053210.4C.1
Bn-scaffoldA09	56780945	56782210	Br-A04	1135196	1136811	Bn-BnaA09T0548200ZS.match.Br-BraA04g001960.4C.1
Bn-scaffoldA09	56780945	56782210	Br-A07	28292502	28294770	Bn-BnaA09T0548200ZS.match.Br-BraA07g025240.4C.1
Bn-scaffoldA09	56780945	56782210	Br-A09	65194591	65196674	Bn-BnaA09T0548200ZS.match.Br-BraA09g053210.4C.1
Bn-scaffoldC04	38436311	38437344	Br-A04	1135196	1136811	Bn-BnaC04T0278000ZS.match.Br-BraA04g001960.4C.1
Bn-scaffoldC04	38436311	38437344	Br-A07	28292502	28294770	Bn-BnaC04T0278000ZS.match.Br-BraA07g025240.4C.1
Bn-scaffoldC04	38436311	38437344	Br-A09	65194591	65196674	Bn-BnaC04T0278000ZS.match.Br-BraA09g053210.4C.1
Bn-scaffoldC06	33449718	33450832	Br-A04	1135196	1136811	Bn-BnaC06T0222600ZS.match.Br-BraA04g001960.4C.1
Bn-scaffoldC06	33449718	33450832	Br-A07	28292502	28294770	Bn-BnaC06T0222600ZS.match.Br-BraA07g025240.4C.1
Bn-scaffoldC06	33449718	33450832	Br-A09	65194591	65196674	Bn-BnaC06T0222600ZS.match.Br-BraA09g053210.4C.1
Bn-scaffoldC08	45482887	45484108	Br-A04	1135196	1136811	Bn-BnaC08T0394500ZS.match.Br-BraA04g001960.4C.1
Bn-scaffoldC08	45482887	45484108	Br-A07	28292502	28294770	Bn-BnaC08T0394500ZS.match.Br-BraA07g025240.4C.1
Bn-scaffoldC08	45482887	45484108	Br-A09	65194591	65196674	Bn-BnaC08T0394500ZS.match.Br-BraA09g053210.4C.1
Bn-scaffoldA03	8638747	8639847	Br-A03	8925784	8926814	Bn-BnaA03T0169700ZS.match.Br-BraA03g018760.4C.1
Bn-scaffoldC03	11259402	11260091	Br-A03	8925784	8926814	Bn-BnaC03T0196600ZS.match.Br-BraA03g018760.4C.1

## Sheet: Supplementry Table S4
Supplementary Table S4. Ka/Ks analysis for paralogous gene pairs of BnaBPCs in B. napus.
Paralog pairs	Ka	Ks	Ka/Ks	EffectiveLen	AverageS-sites	AverageN-sites	cN	cS	pN	pS
BnaA06.BPC2::BnaA08.BPC2	0.0708171	0.463158	0.1529	804	175.083	628.917	42.5	60.5	0.0675765	0.34555
BnaA06.BPC2::BnaA09.BPC2	0.06412	0.431683	0.148535	792	173.667	618.333	38	57	0.0614555	0.328215
BnaA06.BPC2::BnaC05.BPC2	0.022377	0.135111	0.16562	1698	359.917	1338.08	29.5	44.5	0.0220465	0.12364
BnaA06.BPC2::BnaC08.BPC2-2	0.0632918	0.437702	0.1446	801	174.917	626.083	38	58	0.0606948	0.331586
BnaA06.BPC2::BnaC08.BPC2	0.0622992	0.509461	0.122284	792	173.083	618.917	37	64	0.0597819	0.369764
BnaA08.BPC2::BnaA09.BPC2	0.06774	0.391642	0.172964	810	177	633	41	54	0.0647709	0.305085
BnaA08.BPC2::BnaC05.BPC2	0.0697499	0.467626	0.149157	801	172.917	628.083	41.8333	60.1667	0.0666047	0.347952
BnaA08.BPC2::BnaC08.BPC2	0.061687	0.35968	0.171505	810	176.75	633.25	37.5	50.5	0.0592183	0.285714
BnaA08.BPC2::BnaC08.BPC2-2	0.0111319	0.156984	0.0709114	810	176.5	633.5	7	25	0.0110497	0.141643
BnaA09.BPC2::BnaC08.BPC2	0.00924155	0.0803443	0.115024	837	183.75	653.25	6	14	0.00918485	0.0761905
BnaA09.BPC2::BnaC08.BPC2-2	0.0567884	0.329329	0.172436	798	176.333	621.667	34	47	0.0546917	0.266541
BnaC05.BPC2::BnaC08.BPC2-2	0.0689342	0.460411	0.149723	801	173.417	627.583	41.3333	59.6667	0.0658611	0.344065
BnaC05.BPC2::BnaC08.BPC2	0.065148	0.485764	0.134115	789	172	617	38.5	61.5	0.0623987	0.357558
BnaC08.BPC2-2::BnaC08.BPC2	0.053304	0.303921	0.175387	798	176.083	621.917	32	44	0.0514538	0.249882
BnaA02.BPC3::BnaC02.BPC3	0.0537471	0.127018	0.423147	912	195.417	716.583	37.1667	22.8333	0.0518665	0.116844
BnaA01.BPC5::BnaA04.BPC4	0.207992	0.97373	0.213603	837	189.667	647.333	117.583	103.417	0.181643	0.545255
BnaA04.BPC4::BnaC01.BPC5	0.213328	1.08079	0.197381	837	190.25	646.75	120.083	108.917	0.185672	0.572492
BnaA04.BPC4::BnaC03.BPC5	0.170615	0.884727	0.192844	822	184.167	637.833	97.3333	95.6667	0.1526	0.519457
BnaA04.BPC4::BnaC04.BPC4	0.0167711	0.101996	0.16443	852	188.75	663.25	11	18	0.016585	0.0953642
BnaA08.BPC5::BnaC04.BPC4	0.184021	0.858528	0.214345	831	185	646	105.417	94.5833	0.163184	0.511261
BnaC01.BPC5::BnaC04.BPC4	0.217433	0.993314	0.218896	837	188	649	122.5	103.5	0.188752	0.550532
BnaC03.BPC5::BnaC04.BPC4	0.167447	0.841353	0.199021	822	181.75	640.25	96.0833	91.9167	0.150072	0.505731
BnaA01.BPC5::BnaA08.BPC5	0.116683	0.562305	0.207508	834	190.833	643.167	69.5	75.5	0.108059	0.395633
BnaA01.BPC5::BnaC01.BPC5	0.0109306	0.0652881	0.167421	837	191.917	645.083	7	12	0.0108513	0.0625271
BnaA01.BPC5::BnaC03.BPC5	0.108623	0.534018	0.203407	825	187.167	637.833	64.5	71.5	0.101124	0.382012
BnaA01.BPC5::BnaC07.BPC5	0.103541	0.364382	0.284155	777	176.417	600.583	58.0833	50.9167	0.0967115	0.288616
BnaA06.BPC5::BnaA08.BPC5	0.094702	0.576812	0.164182	765	172.083	592.917	52.75	69.25	0.088967	0.402421
BnaA06.BPC5::BnaC01.BPC5	0.109203	0.40627	0.268796	762	172.417	589.583	59.9167	54.0833	0.101625	0.313678
BnaA06.BPC5::BnaC03.BPC5	0.0918453	0.555085	0.165462	756	168.917	587.083	50.75	66.25	0.0864443	0.392205
BnaA06.BPC5::BnaC07.BPC5	0.00327914	0.0657464	0.0498756	786	174.75	611.25	2	11	0.00327198	0.0629471
BnaA08.BPC5::BnaC01.BPC5	0.117082	0.545344	0.214693	819	187.083	631.917	68.5	72.5	0.1084	0.387528
BnaA08.BPC5::BnaC03.BPC5	0.0157012	0.108918	0.144157	831	187.417	643.583	10	19	0.015538	0.101378
BnaC01.BPC5::BnaC03.BPC5	0.113309	0.578234	0.195957	810	184	626	65.8333	74.1667	0.105165	0.40308
BnaC01.BPC5::BnaC07.BPC5	0.107358	0.355439	0.302043	777	176.333	600.667	60.0833	49.9167	0.100028	0.283081
BnaC03.BPC5::BnaC07.BPC5	0.0912451	0.609492	0.149707	756	169.167	586.833	50.4167	70.5833	0.0859131	0.417241
BnaA04.BPC6::BnaA07.BPC6	0.0822274	0.527178	0.155977	894	197.417	696.583	54.25	74.75	0.0778801	0.378641
BnaA04.BPC6::BnaA09.BPC6	0.0491726	0.522287	0.0941486	858	189.167	668.833	31.8333	71.1667	0.0475953	0.376211
BnaA04.BPC6::BnaC04.BPC6	0.0309659	0.190903	0.162207	903	199.75	703.25	21.3333	33.6667	0.0303353	0.168544
BnaA04.BPC6::BnaC06.BPC6	0.0862538	0.552854	0.156016	894	197.5	696.5	56.75	77.25	0.0814788	0.391139
BnaA04.BPC6::BnaC08.BPC6	0.0484121	0.455111	0.106374	870	191	679	31.8333	65.1667	0.0468827	0.341187
BnaA07.BPC6::BnaA09.BPC6	0.0818865	0.46612	0.175677	870	191.083	678.917	52.6667	66.3333	0.0775746	0.347143
BnaA07.BPC6::BnaC04.BPC6	0.0704244	0.521916	0.134935	927	203	724	48.6667	76.3333	0.0672192	0.376026
BnaA07.BPC6::BnaC06.BPC6	0.00380269	0.13536	0.0280931	1017	226.083	790.917	3	28	0.00379307	0.123848
BnaA07.BPC6::BnaC08.BPC6	0.0791445	0.424094	0.18662	882	191.917	690.083	51.8333	62.1667	0.0751117	0.323925
BnaA09.BPC6::BnaC04.BPC6	0.0570979	0.439552	0.1299	876	193.917	682.083	37.5	64.5	0.0549786	0.332617
BnaA09.BPC6::BnaC08.BPC6	0.010177	0.146394	0.0695182	888	195.5	692.5	7	26	0.0101083	0.132992
BnaC04.BPC6::BnaC06.BPC6	0.0762801	0.446063	0.171008	921	201.75	719.25	52.1667	67.8333	0.0725293	0.336225
BnaC04.BPC6::BnaC08.BPC6	0.0561289	0.437507	0.128293	888	194.583	693.417	37.5	64.5	0.05408	0.331478
BnaC06.BPC6::BnaC08.BPC6	0.0794786	0.443453	0.179226	879	191.667	687.333	51.8333	64.1667	0.0754122	0.334783
BnaA03.BPC7::BnaC03.BPC7	0.0234165	0.090922	0.257545	684	163.5	520.5	12	14	0.0230548	0.0856269

## Sheet: Supplementary Table S5
Supplementary Table S5. List of predicted cis-element in the promoter of BnaBPC genes.
Gene Name	Motif Name	Motif Sequence	Start	End	Forward / Reverse strand	Species	Description	Cis-elements of promotor	Class
BnaA01.BPC5	CGTCA-motif	CGTCA	28	5	+	Hordeum vulgare	cis-acting regulatory element involved in the MeJA-responsiveness	MeJA-responsiveness	hormone_responsive
BnaA01.BPC5	TCT-motif	TCTTAC	1546	6	+	Arabidopsis thaliana	part of a light responsive element	light responsiveness	lght responsive
BnaA01.BPC5	TCA-element	TCAGAAGAGG	1196	9	+	Brassica oleracea	cis-acting element involved in salicylic acid responsiveness	salicylic acid responsiveness	hormone_responsive
BnaA01.BPC5	ABRE	ACGTG	392	5	-	Arabidopsis thaliana	cis-acting element involved in the abscisic acid responsiveness	abscisic acid responsiveness	hormone_responsive
BnaA01.BPC5	circadian	CAAAGATATC	1478	9	-	Lycopersicon esculentum	cis-acting regulatory element involved in circadian control	circadian control	development_related
BnaA01.BPC5	TGACG-motif	TGACG	28	5	-	Hordeum vulgare	cis-acting regulatory element involved in the MeJA-responsiveness	MeJA-responsiveness	hormone_responsive
BnaA01.BPC5	ARE	AAACCA	339	6	+	Zea mays	cis-acting regulatory element essential for the anaerobic induction	anaerobic induction	enviorment_stress
BnaA01.BPC5	O2-site	GATGATGTGG	262	9	+	Zea mays	cis-acting regulatory element involved in zein metabolism regulation	zein metabolism regulation	development_related
BnaA01.BPC5	GCN4_motif	TGAGTCA	624	7	+	Oryza sativa	cis-regulatory element involved in endosperm expression	endosperm expression	development_related
BnaA01.BPC5	G-Box	CACGTT	392	6	+	Pisum sativum	cis-acting regulatory element involved in light responsiveness	light responsiveness	lght responsive
BnaA01.BPC5	TCCC-motif	TCTCCCT	682	7	-	Spinacia oleracea	part of a light responsive element	light responsiveness	lght responsive
BnaA01.BPC5	TC-rich repeats	GTTTTCTTAC	1542	9	+	Nicotiana tabacum	cis-acting element involved in defense and stress responsiveness	defense and stress responsiveness	enviorment_stress
BnaA02.BPC3	ARE	AAACCA	1033	6	+	Zea mays	cis-acting regulatory element essential for the anaerobic induction	anaerobic induction	enviorment_stress
BnaA02.BPC3	GT1-motif	GGTTAA	682	6	-	Arabidopsis thaliana	light responsive element	light responsiveness	lght responsive
BnaA02.BPC3	GATA-motif	AAGATAAGATT	1612	10	-	Arabidopsis thaliana	part of a light responsive element	light responsiveness	lght responsive
BnaA02.BPC3	AT1-motif	AATTATTTTTTATT	855	13	+	Solanum tuberosum	part of a light responsive module	light responsiveness	lght responsive
BnaA02.BPC3	GARE-motif	TCTGTTG	1044	7	-	Brassica oleracea	gibberellin-responsive element	gibberellin-responsiveness	hormone_responsive
BnaA02.BPC3	MRE	AACCTAA	1907	7	-	Petroselinum crispum	MYB binding site involved in light responsiveness	light responsiveness	lght responsive
BnaA02.BPC3	LTR	CCGAAA	373	6	+	Hordeum vulgare	cis-acting element involved in low-temperature responsiveness	low-temperature responsiveness	enviorment_stress
BnaA02.BPC3	Box 4	ATTAAT	267	6	+	Petroselinum crispum	part of a conserved DNA module involved in light responsiveness	light responsiveness	lght responsive
BnaA02.BPC3	chs-CMA1a	TTACTTAA	1083	8	-	Daucus carota	part of a light responsive element	light responsiveness	lght responsive
BnaA03.BPC7	TATC-box	TATCCCA	631	7	+	Oryza sativa	cis-acting element involved in gibberellin-responsiveness	gibberellin-responsiveness	hormone_responsive
BnaA03.BPC7	TGA-element	AACGAC	1059	6	+	Brassica oleracea	auxin-responsive element	auxin responsiveness	hormone_responsive
BnaA03.BPC7	GT1-motif	GGTTAA	1410	6	-	Arabidopsis thaliana	light responsive element	light responsiveness	lght responsive
BnaA03.BPC7	ARE	AAACCA	98	6	+	Zea mays	cis-acting regulatory element essential for the anaerobic induction	anaerobic induction	enviorment_stress
BnaA03.BPC7	MRE	AACCTAA	1015	7	+	Petroselinum crispum	MYB binding site involved in light responsiveness	light responsiveness	lght responsive
BnaA03.BPC7	TGACG-motif	TGACG	1972	5	+	Hordeum vulgare	cis-acting regulatory element involved in the MeJA-responsiveness	MeJA-responsiveness	hormone_responsive
BnaA03.BPC7	LAMP-element	CTTTATCA	50	8	-	Pisum sativum	part of a light responsive element	light responsiveness	lght responsive
BnaA03.BPC7	ABRE	GACACGTGGC	70	9	-	Triticum aestivum	cis-acting element involved in the abscisic acid responsiveness	abscisic acid responsiveness	hormone_responsive
BnaA03.BPC7	TCA-element	CCATCTTTTT	1193	9	+	Nicotiana tabacum	cis-acting element involved in salicylic acid responsiveness	salicylic acid responsiveness	hormone_responsive
BnaA03.BPC7	TCT-motif	TCTTAC	1833	6	-	Arabidopsis thaliana	part of a light responsive element	light responsiveness	lght responsive
BnaA03.BPC7	CGTCA-motif	CGTCA	1972	5	-	Hordeum vulgare	cis-acting regulatory element involved in the MeJA-responsiveness	MeJA-responsiveness	hormone_responsive
BnaA03.BPC7	AE-box	AGAAACTT	791	8	-	Arabidopsis thaliana	part of a module for light response	light responsiveness	lght responsive
BnaA03.BPC7	G-Box	CACGTT	72	6	+	Pisum sativum	cis-acting regulatory element involved in light responsiveness	light responsiveness	lght responsive
BnaA03.BPC7	chs-CMA1a	TTACTTAA	1147	8	-	Daucus carota	part of a light responsive element	light responsiveness	lght responsive
BnaA04.BPC4	CGTCA-motif	CGTCA	447	5	+	Hordeum vulgare	cis-acting regulatory element involved in the MeJA-responsiveness	MeJA-responsiveness	hormone_responsive
BnaA04.BPC4	ABRE	ACGTG	172	5	-	Arabidopsis thaliana	cis-acting element involved in the abscisic acid responsiveness	abscisic acid responsiveness	hormone_responsive
BnaA04.BPC4	TCA-element	CCATCTTTTT	374	9	-	Nicotiana tabacum	cis-acting element involved in salicylic acid responsiveness	salicylic acid responsiveness	hormone_responsive
BnaA04.BPC4	TCT-motif	TCTTAC	441	6	+	Arabidopsis thaliana	part of a light responsive element	light responsiveness	lght responsive
BnaA04.BPC4	TGACG-motif	TGACG	447	5	-	Hordeum vulgare	cis-acting regulatory element involved in the MeJA-responsiveness	MeJA-responsiveness	hormone_responsive
BnaA04.BPC4	AuxRR-core	GGTCCAT	1227	7	-	Nicotiana tabacum	cis-acting regulatory element involved in auxin responsiveness	auxin responsiveness	hormone_responsive
BnaA04.BPC4	I-box	cCATATCCAAT	923	10	-	Flaveria trinervia	part of a light responsive element	light responsiveness	lght responsive
BnaA04.BPC4	G-box	TACGTG	172	6	-	Arabidopsis thaliana	cis-acting regulatory element involved in light responsiveness	light responsiveness	lght responsive
BnaA04.BPC4	ARE	AAACCA	573	6	-	Zea mays	cis-acting regulatory element essential for the anaerobic induction	anaerobic induction	enviorment_stress
BnaA04.BPC4	TGA-element	AACGAC	1764	6	+	Brassica oleracea	auxin-responsive element	auxin responsiveness	hormone_responsive
BnaA04.BPC4	GT1-motif	GGTTAA	544	6	-	Arabidopsis thaliana	light responsive element	light responsiveness	lght responsive
BnaA04.BPC4	TATC-box	TATCCCA	924	7	-	Oryza sativa	cis-acting element involved in gibberellin-responsiveness	gibberellin-responsiveness	hormone_responsive
BnaA04.BPC4	CAT-box	GCCACT	1085	6	-	Arabidopsis thaliana	cis-acting regulatory element related to meristem expression	meristem expression	development_related
BnaA04.BPC4	O2-site	GATGACATGG	796	9	+	Zea mays	cis-acting regulatory element involved in zein metabolism regulation	zein metabolism regulation	development_related
BnaA04.BPC4	Box 4	ATTAAT	906	6	+	Petroselinum crispum	part of a conserved DNA module involved in light responsiveness	light responsiveness	lght responsive
BnaA04.BPC4	chs-CMA1a	TTACTTAA	152	8	-	Daucus carota	part of a light responsive element	light responsiveness	lght responsive
BnaA04.BPC4	GA-motif	ATAGATAA	793	8	+	Arabidopsis thaliana	part of a light responsive element	light responsiveness	lght responsive
BnaA04.BPC4	TCCC-motif	TCTCCCT	1497	7	+	Spinacia oleracea	part of a light responsive element	light responsiveness	lght responsive
BnaA04.BPC4	LTR	CCGAAA	9	6	+	Hordeum vulgare	cis-acting element involved in low-temperature responsiveness	low-temperature responsiveness	enviorment_stress
BnaA04.BPC4	P-box	CCTTTTG	1103	7	-	Oryza sativa	gibberellin-responsive element	gibberellin-responsiveness	hormone_responsive
BnaA04.BPC4	AE-box	AGAAACTT	636	8	+	Arabidopsis thaliana	part of a module for light response	light responsiveness	lght responsive
BnaA04.BPC6	G-box	CACGTC	1501	6	-	Zea mays	cis-acting regulatory element involved in light responsiveness	light responsiveness	lght responsive
BnaA04.BPC6	TGACG-motif	TGACG	526	5	+	Hordeum vulgare	cis-acting regulatory element involved in the MeJA-responsiveness	MeJA-responsiveness	hormone_responsive
BnaA04.BPC6	CGTCA-motif	CGTCA	526	5	-	Hordeum vulgare	cis-acting regulatory element involved in the MeJA-responsiveness	MeJA-responsiveness	hormone_responsive
BnaA04.BPC6	TCA-element	CCATCTTTTT	722	9	-	Nicotiana tabacum	cis-acting element involved in salicylic acid responsiveness	salicylic acid responsiveness	hormone_responsive
BnaA04.BPC6	TCT-motif	TCTTAC	1136	6	-	Arabidopsis thaliana	part of a light responsive element	light responsiveness	lght responsive
BnaA04.BPC6	ABRE	ACGTG	1502	5	+	Arabidopsis thaliana	cis-acting element involved in the abscisic acid responsiveness	abscisic acid responsiveness	hormone_responsive
BnaA04.BPC6	ARE	AAACCA	134	6	-	Zea mays	cis-acting regulatory element essential for the anaerobic induction	anaerobic induction	enviorment_stress
BnaA04.BPC6	GT1-motif	GGTTAA	200	6	+	Arabidopsis thaliana	light responsive element	light responsiveness	lght responsive
BnaA04.BPC6	TGA-element	AACGAC	26	6	-	Brassica oleracea	auxin-responsive element	auxin responsiveness	hormone_responsive
BnaA04.BPC6	Box 4	ATTAAT	59	6	+	Petroselinum crispum	part of a conserved DNA module involved in light responsiveness	light responsiveness	lght responsive
BnaA04.BPC6	Box II	CCACGTGGC	1716	9	-	Petroselinum crispum	part of a light responsive element	light responsiveness	lght responsive
BnaA06.BPC2	TC-rich repeats	ATTCTCTAAC	255	9	-	Nicotiana tabacum	cis-acting element involved in defense and stress responsiveness	defense and stress responsiveness	enviorment_stress
BnaA06.BPC2	G-Box	CACGTG	1312	6	-	Pisum sativum	cis-acting regulatory element involved in light responsiveness	light responsiveness	lght responsive
BnaA06.BPC2	TCCC-motif	TCTCCCT	1670	7	-	Spinacia oleracea	part of a light responsive element	light responsiveness	lght responsive
BnaA06.BPC2	LTR	CCGAAA	1822	6	-	Hordeum vulgare	cis-acting element involved in low-temperature responsiveness	low-temperature responsiveness	enviorment_stress
BnaA06.BPC2	chs-CMA1a	TTACTTAA	521	8	+	Daucus carota	part of a light responsive element	light responsiveness	lght responsive
BnaA06.BPC2	Box 4	ATTAAT	51	6	+	Petroselinum crispum	part of a conserved DNA module involved in light responsiveness	light responsiveness	lght responsive
BnaA06.BPC2	CAT-box	GCCACT	1071	6	-	Arabidopsis thaliana	cis-acting regulatory element related to meristem expression	meristem expression	development_related
BnaA06.BPC2	O2-site	GATGA(C/T)(A/G)TG(A/G)	1621	8	+	Zea mays	cis-acting regulatory element involved in zein metabolism regulation	zein metabolism regulation	development_related
BnaA06.BPC2	GT1-motif	GGTTAAT	506	7	-	Avena sativa	light responsive element	light responsiveness	lght responsive
BnaA06.BPC2	I-box	AAGATAAGGCT	1146	10	-	Gossypium hirsutum	part of a light responsive element	light responsiveness	lght responsive
BnaA06.BPC2	ABRE	ACGTG	461	5	+	Arabidopsis thaliana	cis-acting element involved in the abscisic acid responsiveness	abscisic acid responsiveness	hormone_responsive
BnaA06.BPC2	TCT-motif	TCTTAC	900	6	+	Arabidopsis thaliana	part of a light responsive element	light responsiveness	lght responsive
BnaA06.BPC5	ATCT-motif	AATCTAATCC	235	9	-	Pisum sativum	part of a conserved DNA module involved in light responsiveness	light responsiveness	lght responsive
BnaA06.BPC5	CGTCA-motif	CGTCA	1061	5	-	Hordeum vulgare	cis-acting regulatory element involved in the MeJA-responsiveness	MeJA-responsiveness	hormone_responsive
BnaA06.BPC5	ABRE	ACGTG	1176	5	-	Arabidopsis thaliana	cis-acting element involved in the abscisic acid responsiveness	abscisic acid responsiveness	hormone_responsive
BnaA06.BPC5	TCT-motif	TCTTAC	352	6	-	Arabidopsis thaliana	part of a light responsive element	light responsiveness	lght responsive
BnaA06.BPC5	TGACG-motif	TGACG	1061	5	+	Hordeum vulgare	cis-acting regulatory element involved in the MeJA-responsiveness	MeJA-responsiveness	hormone_responsive
BnaA06.BPC5	MRE	AACCTAA	873	7	+	Petroselinum crispum	MYB binding site involved in light responsiveness	light responsiveness	lght responsive
BnaA06.BPC5	G-box	CACGTC	1176	6	+	Zea mays	cis-acting regulatory element involved in light responsiveness	light responsiveness	lght responsive
BnaA06.BPC5	circadian	CAAAGATATC	1899	9	-	Lycopersicon esculentum	cis-acting regulatory element involved in circadian control	circadian control	development_related
BnaA06.BPC5	ARE	AAACCA	1740	6	-	Zea mays	cis-acting regulatory element essential for the anaerobic induction	anaerobic induction	enviorment_stress
BnaA06.BPC5	GT1-motif	GGTTAA	848	6	+	Arabidopsis thaliana	light responsive element	light responsiveness	lght responsive
BnaA06.BPC5	TATC-box	TATCCCA	181	7	-	Oryza sativa	cis-acting element involved in gibberellin-responsiveness	gibberellin-responsiveness	hormone_responsive
BnaA06.BPC5	GATA-motif	AAGATAAGATT	1075	10	-	Arabidopsis thaliana	part of a light responsive element	light responsiveness	lght responsive
BnaA06.BPC5	CAT-box	GCCACT	488	6	+	Arabidopsis thaliana	cis-acting regulatory element related to meristem expression	meristem expression	development_related
BnaA06.BPC5	Box 4	ATTAAT	370	6	+	Petroselinum crispum	part of a conserved DNA module involved in light responsiveness	light responsiveness	lght responsive
BnaA06.BPC5	GCN4_motif	TGAGTCA	1612	7	-	Oryza sativa	cis-regulatory element involved in endosperm expression	endosperm expression	development_related
BnaA06.BPC5	chs-CMA1a	TTACTTAA	664	8	-	Daucus carota	part of a light responsive element	light responsiveness	lght responsive
BnaA06.BPC5	TC-rich repeats	GTTTTCTTAC	1406	9	+	Nicotiana tabacum	cis-acting element involved in defense and stress responsiveness	defense and stress responsiveness	enviorment_stress
BnaA07.BPC6	ARE	AAACCA	117	6	+	Zea mays	cis-acting regulatory element essential for the anaerobic induction	anaerobic induction	enviorment_stress
BnaA07.BPC6	GT1-motif	GGTTAA	160	6	-	Arabidopsis thaliana	light responsive element	light responsiveness	lght responsive
BnaA07.BPC6	GATA-motif	AAGGATAAGG	1670	9	-	Solanum tuberosum	part of a light responsive element	light responsiveness	lght responsive
BnaA07.BPC6	CGTCA-motif	CGTCA	207	5	-	Hordeum vulgare	cis-acting regulatory element involved in the MeJA-responsiveness	MeJA-responsiveness	hormone_responsive
BnaA07.BPC6	TCA-element	CCATCTTTTT	351	9	+	Nicotiana tabacum	cis-acting element involved in salicylic acid responsiveness	salicylic acid responsiveness	hormone_responsive
BnaA07.BPC6	TCT-motif	TCTTAC	1134	6	+	Arabidopsis thaliana	part of a light responsive element	light responsiveness	lght responsive
BnaA07.BPC6	ABRE	ACGTG	42	5	-	Arabidopsis thaliana	cis-acting element involved in the abscisic acid responsiveness	abscisic acid responsiveness	hormone_responsive
BnaA07.BPC6	G-box	CACGTC	42	6	+	Zea mays	cis-acting regulatory element involved in light responsiveness	light responsiveness	lght responsive
BnaA07.BPC6	TGACG-motif	TGACG	207	5	+	Hordeum vulgare	cis-acting regulatory element involved in the MeJA-responsiveness	MeJA-responsiveness	hormone_responsive
BnaA07.BPC6	LTR	CCGAAA	766	6	+	Hordeum vulgare	cis-acting element involved in low-temperature responsiveness	low-temperature responsiveness	enviorment_stress
BnaA07.BPC6	TCCC-motif	TCTCCCT	585	7	-	Spinacia oleracea	part of a light responsive element	light responsiveness	lght responsive
BnaA07.BPC6	TC-rich repeats	GTTTTCTTAC	1374	9	+	Nicotiana tabacum	cis-acting element involved in defense and stress responsiveness	defense and stress responsiveness	enviorment_stress
BnaA07.BPC6	ATC-motif	AGTAATCT	1747	8	-	Spinacia oleracea	part of a conserved DNA module involved in light responsiveness	light responsiveness	lght responsive
BnaA07.BPC6	AE-box	AGAAACAA	1016	8	+	Arabidopsis thaliana	part of a module for light response	light responsiveness	lght responsive
BnaA07.BPC6	Box 4	ATTAAT	958	6	+	Petroselinum crispum	part of a conserved DNA module involved in light responsiveness	light responsiveness	lght responsive
BnaA08.BPC2	TC-rich repeats	GTTTTCTTAC	1149	9	+	Nicotiana tabacum	cis-acting element involved in defense and stress responsiveness	defense and stress responsiveness	enviorment_stress
BnaA08.BPC2	P-box	CCTTTTG	1223	7	+	Oryza sativa	gibberellin-responsive element	gibberellin-responsiveness	hormone_responsive
BnaA08.BPC2	TCT-motif	TCTTAC	416	6	-	Arabidopsis thaliana	part of a light responsive element	light responsiveness	lght responsive
BnaA08.BPC2	TCA-element	CCATCTTTTT	496	9	-	Nicotiana tabacum	cis-acting element involved in salicylic acid responsiveness	salicylic acid responsiveness	hormone_responsive
BnaA08.BPC2	ABRE	ACGTG	627	5	+	Arabidopsis thaliana	cis-acting element involved in the abscisic acid responsiveness	abscisic acid responsiveness	hormone_responsive
BnaA08.BPC2	CGTCA-motif	CGTCA	387	5	+	Hordeum vulgare	cis-acting regulatory element involved in the MeJA-responsiveness	MeJA-responsiveness	hormone_responsive
BnaA08.BPC2	circadian	CAAAGATATC	771	9	-	Lycopersicon esculentum	cis-acting regulatory element involved in circadian control	circadian control	development_related
BnaA08.BPC2	G-box	TACGTG	626	6	+	Arabidopsis thaliana	cis-acting regulatory element involved in light responsiveness	light responsiveness	lght responsive
BnaA08.BPC2	TGACG-motif	TGACG	387	5	-	Hordeum vulgare	cis-acting regulatory element involved in the MeJA-responsiveness	MeJA-responsiveness	hormone_responsive
BnaA08.BPC2	GT1-motif	GGTTAA	1471	6	-	Arabidopsis thaliana	light responsive element	light responsiveness	lght responsive
BnaA08.BPC2	ARE	AAACCA	1076	6	-	Zea mays	cis-acting regulatory element essential for the anaerobic induction	anaerobic induction	enviorment_stress
BnaA08.BPC2	O2-site	GATGA(C/T)(A/G)TG(A/G)	1887	8	+	Zea mays	cis-acting regulatory element involved in zein metabolism regulation	zein metabolism regulation	development_related
BnaA08.BPC2	GATA-motif	AAGATAAGATT	1351	10	-	Arabidopsis thaliana	part of a light responsive element	light responsiveness	lght responsive
BnaA08.BPC5	Box 4	ATTAAT	531	6	+	Petroselinum crispum	part of a conserved DNA module involved in light responsiveness	light responsiveness	lght responsive
BnaA08.BPC5	G-Box	CACGTG	1793	6	-	Pisum sativum	cis-acting regulatory element involved in light responsiveness	light responsiveness	lght responsive
BnaA08.BPC5	TGACG-motif	TGACG	1128	5	+	Hordeum vulgare	cis-acting regulatory element involved in the MeJA-responsiveness	MeJA-responsiveness	hormone_responsive
BnaA08.BPC5	ABRE	ACGTG	161	5	-	Arabidopsis thaliana	cis-acting element involved in the abscisic acid responsiveness	abscisic acid responsiveness	hormone_responsive
BnaA08.BPC5	TCT-motif	TCTTAC	670	6	-	Arabidopsis thaliana	part of a light responsive element	light responsiveness	lght responsive
BnaA08.BPC5	TCA-element	TCAGAAGAGG	1121	9	-	Brassica oleracea	cis-acting element involved in salicylic acid responsiveness	salicylic acid responsiveness	hormone_responsive
BnaA08.BPC5	CGTCA-motif	CGTCA	1128	5	-	Hordeum vulgare	cis-acting regulatory element involved in the MeJA-responsiveness	MeJA-responsiveness	hormone_responsive
BnaA08.BPC5	CAT-box	GCCACT	806	6	+	Arabidopsis thaliana	cis-acting regulatory element related to meristem expression	meristem expression	development_related
BnaA08.BPC5	GATA-motif	AAGGATAAGG	1138	9	+	Solanum tuberosum	part of a light responsive element	light responsiveness	lght responsive
BnaA08.BPC5	GT1-motif	GGTTAAT	687	7	+	Avena sativa	light responsive element	light responsiveness	lght responsive
BnaA08.BPC5	ARE	AAACCA	204	6	-	Zea mays	cis-acting regulatory element essential for the anaerobic induction	anaerobic induction	enviorment_stress
BnaA09.BPC2	CGTCA-motif	CGTCA	442	5	-	Hordeum vulgare	cis-acting regulatory element involved in the MeJA-responsiveness	MeJA-responsiveness	hormone_responsive
BnaA09.BPC2	GARE-motif	TCTGTTG	345	7	-	Brassica oleracea	gibberellin-responsive element	gibberellin-responsiveness	hormone_responsive
BnaA09.BPC2	TCT-motif	TCTTAC	751	6	-	Arabidopsis thaliana	part of a light responsive element	light responsiveness	lght responsive
BnaA09.BPC2	ABRE	AACCCGG	389	7	+	Arabidopsis thaliana	cis-acting element involved in the abscisic acid responsiveness	abscisic acid responsiveness	hormone_responsive
BnaA09.BPC2	I-box	AGATAAGG	1272	8	-	Triticum aestivum	part of a light responsive element	light responsiveness	lght responsive
BnaA09.BPC2	TGACG-motif	TGACG	442	5	+	Hordeum vulgare	cis-acting regulatory element involved in the MeJA-responsiveness	MeJA-responsiveness	hormone_responsive
BnaA09.BPC2	Sp1	GGGCGG	1090	6	+	Oryza sativa	light responsive element	light responsiveness	lght responsive
BnaA09.BPC2	ARE	AAACCA	366	6	+	Zea mays	cis-acting regulatory element essential for the anaerobic induction	anaerobic induction	enviorment_stress
BnaA09.BPC2	GT1-motif	GGTTAA	1585	6	-	Arabidopsis thaliana	light responsive element	light responsiveness	lght responsive
BnaA09.BPC2	GATA-motif	AAGGATAAGG	1272	9	-	Solanum tuberosum	part of a light responsive element	light responsiveness	lght responsive
BnaA09.BPC2	AT1-motif	AATTATTTTTTATT	10	13	-	Solanum tuberosum	part of a light responsive module	light responsiveness	lght responsive
BnaA09.BPC2	O2-site	GATGA(C/T)(A/G)TG(A/G)	1468	8.5	-	Zea mays	cis-acting regulatory element involved in zein metabolism regulation	zein metabolism regulation	development_related
BnaA09.BPC2	LTR	CCGAAA	548	6	+	Hordeum vulgare	cis-acting element involved in low-temperature responsiveness	low-temperature responsiveness	enviorment_stress
BnaA09.BPC2	Pc-CMA2c	GCCCACGCA	1230	9	-	Pisum sativum	part of a light responsive element	light responsiveness	lght responsive
BnaA09.BPC6	G-Box	CACGTG	574	6	+	Pisum sativum	cis-acting regulatory element involved in light responsiveness	light responsiveness	lght responsive
BnaA09.BPC6	TCCC-motif	TCTCCCT	981	7	-	Spinacia oleracea	part of a light responsive element	light responsiveness	lght responsive
BnaA09.BPC6	LTR	CCGAAA	1314	6	+	Hordeum vulgare	cis-acting element involved in low-temperature responsiveness	low-temperature responsiveness	enviorment_stress
BnaA09.BPC6	TC-rich repeats	GTTTTCTTAC	252	9	-	Nicotiana tabacum	cis-acting element involved in defense and stress responsiveness	defense and stress responsiveness	enviorment_stress
BnaA09.BPC6	Box II	TGGTAATAA	950	9	+	Solanum tuberosum	part of a light responsive element	light responsiveness	lght responsive
BnaA09.BPC6	chs-CMA2a	TCACTTGA	1513	8	+	Petroselinum crispum	part of a light responsive element	light responsiveness	lght responsive
BnaA09.BPC6	ARE	AAACCA	1076	6	+	Zea mays	cis-acting regulatory element essential for the anaerobic induction	anaerobic induction	enviorment_stress
BnaA09.BPC6	Gap-box	CAAATGAA(A/G)A	1111	9	-	Arabidopsis thaliana	part of a light responsive element	light responsiveness	lght responsive
BnaA09.BPC6	TGA-element	AACGAC	965	6	+	Brassica oleracea	auxin-responsive element	auxin responsiveness	hormone_responsive
BnaA09.BPC6	GT1-motif	GGTTAA	161	6	-	Arabidopsis thaliana	light responsive element	light responsiveness	lght responsive
BnaA09.BPC6	GATA-motif	AAGGATAAGG	1841	9	-	Solanum tuberosum	part of a light responsive element	light responsiveness	lght responsive
BnaA09.BPC6	ATCT-motif	AATCTAATCC	552	9	+	Pisum sativum	part of a conserved DNA module involved in light responsiveness	light responsiveness	lght responsive
BnaA09.BPC6	CGTCA-motif	CGTCA	121	5	+	Hordeum vulgare	cis-acting regulatory element involved in the MeJA-responsiveness	MeJA-responsiveness	hormone_responsive
BnaA09.BPC6	TCA-element	CCATCTTTTT	94	9	-	Nicotiana tabacum	cis-acting element involved in salicylic acid responsiveness	salicylic acid responsiveness	hormone_responsive
BnaA09.BPC6	TGACG-motif	TGACG	121	5	-	Hordeum vulgare	cis-acting regulatory element involved in the MeJA-responsiveness	MeJA-responsiveness	hormone_responsive
BnaA09.BPC6	I-box	AAGATAAGGCT	739	10	+	Gossypium hirsutum	part of a light responsive element	light responsiveness	lght responsive
BnaC01.BPC5	AE-box	AGAAACAA	1451	8	-	Arabidopsis thaliana	part of a module for light response	light responsiveness	lght responsive
BnaC01.BPC5	G-Box	CACGTG	1303	6	-	Pisum sativum	cis-acting regulatory element involved in light responsiveness	light responsiveness	lght responsive
BnaC01.BPC5	GATA-motif	AAGGATAAGG	335	9	+	Solanum tuberosum	part of a light responsive element	light responsiveness	lght responsive
BnaC01.BPC5	TATC-box	TATCCCA	438	7	-	Oryza sativa	cis-acting element involved in gibberellin-responsiveness	gibberellin-responsiveness	hormone_responsive
BnaC01.BPC5	CAT-box	GCCACT	746	6	+	Arabidopsis thaliana	cis-acting regulatory element related to meristem expression	meristem expression	development_related
BnaC01.BPC5	ARE	AAACCA	662	6	+	Zea mays	cis-acting regulatory element essential for the anaerobic induction	anaerobic induction	enviorment_stress
BnaC01.BPC5	GT1-motif	GGTTAAT	627	7	+	Avena sativa	light responsive element	light responsiveness	lght responsive
BnaC01.BPC5	TGA-element	AACGAC	1043	6	-	Brassica oleracea	auxin-responsive element	auxin responsiveness	hormone_responsive
BnaC01.BPC5	I-box	ccttatcct	336	9	-	Arabidopsis thaliana	part of a light responsive element	light responsiveness	lght responsive
BnaC01.BPC5	circadian	CAAAGATATC	1424	9	-	Lycopersicon esculentum	cis-acting regulatory element involved in circadian control	circadian control	development_related
BnaC01.BPC5	Sp1	GGGCGG	176	6	+	Oryza sativa	light responsive element	light responsiveness	lght responsive
BnaC01.BPC5	TGACG-motif	TGACG	213	5	+	Hordeum vulgare	cis-acting regulatory element involved in the MeJA-responsiveness	MeJA-responsiveness	hormone_responsive
BnaC01.BPC5	CGTCA-motif	CGTCA	213	5	-	Hordeum vulgare	cis-acting regulatory element involved in the MeJA-responsiveness	MeJA-responsiveness	hormone_responsive
BnaC01.BPC5	TCT-motif	TCTTAC	610	6	-	Arabidopsis thaliana	part of a light responsive element	light responsiveness	lght responsive
BnaC01.BPC5	TCA-element	TCAGAAGAGG	1007	9	+	Brassica oleracea	cis-acting element involved in salicylic acid responsiveness	salicylic acid responsiveness	hormone_responsive
BnaC01.BPC5	ABRE	TACGGTC	304	7	-	Arabidopsis thaliana	cis-acting element involved in the abscisic acid responsiveness	abscisic acid responsiveness	hormone_responsive
BnaC02.BPC3	ARE	AAACCA	544	6	-	Zea mays	cis-acting regulatory element essential for the anaerobic induction	anaerobic induction	enviorment_stress
BnaC02.BPC3	GATA-motif	AAGGATAAGG	1478	9	+	Solanum tuberosum	part of a light responsive element	light responsiveness	lght responsive
BnaC02.BPC3	CAT-box	GCCACT	1964	6	-	Arabidopsis thaliana	cis-acting regulatory element related to meristem expression	meristem expression	development_related
BnaC02.BPC3	CGTCA-motif	CGTCA	772	5	-	Hordeum vulgare	cis-acting regulatory element involved in the MeJA-responsiveness	MeJA-responsiveness	hormone_responsive
BnaC02.BPC3	GARE-motif	TCTGTTG	427	7	-	Brassica oleracea	gibberellin-responsive element	gibberellin-responsiveness	hormone_responsive
BnaC02.BPC3	ABRE	ACGTG	1191	5	-	Arabidopsis thaliana	cis-acting element involved in the abscisic acid responsiveness	abscisic acid responsiveness	hormone_responsive
BnaC02.BPC3	TCT-motif	TCTTAC	978	6	+	Arabidopsis thaliana	part of a light responsive element	light responsiveness	lght responsive
BnaC02.BPC3	TCA-element	CCATCTTTTT	1760	10	-	Nicotiana tabacum	cis-acting element involved in salicylic acid responsiveness	salicylic acid responsiveness	hormone_responsive
BnaC02.BPC3	TGACG-motif	TGACG	772	5	+	Hordeum vulgare	cis-acting regulatory element involved in the MeJA-responsiveness	MeJA-responsiveness	hormone_responsive
BnaC02.BPC3	G-box	CACGTC	1191	6	+	Zea mays	cis-acting regulatory element involved in light responsiveness	light responsiveness	lght responsive
BnaC02.BPC3	TC-rich repeats	GTTTTCTTAC	1546	9	-	Nicotiana tabacum	cis-acting element involved in defense and stress responsiveness	defense and stress responsiveness	enviorment_stress
BnaC02.BPC3	P-box	CCTTTTG	1984	7	-	Oryza sativa	gibberellin-responsive element	gibberellin-responsiveness	hormone_responsive
BnaC02.BPC3	AE-box	AGAAACAA	431	8	+	Arabidopsis thaliana	part of a module for light response	light responsiveness	lght responsive
BnaC02.BPC3	GCN4_motif	TGAGTCA	480	7	-	Oryza sativa	cis-regulatory element involved in endosperm expression	endosperm expression	development_related
BnaC03.BPC5	CAT-box	GCCACT	790	6	+	Arabidopsis thaliana	cis-acting regulatory element related to meristem expression	meristem expression	development_related
BnaC03.BPC5	GATA-motif	AAGATAAGATT	1086	10	-	Arabidopsis thaliana	part of a light responsive element	light responsiveness	lght responsive
BnaC03.BPC5	GT1-motif	GGTTAAT	671	7	+	Avena sativa	light responsive element	light responsiveness	lght responsive
BnaC03.BPC5	ARE	AAACCA	189	6	-	Zea mays	cis-acting regulatory element essential for the anaerobic induction	anaerobic induction	enviorment_stress
BnaC03.BPC5	G-box	TACGTG	146	6	-	Arabidopsis thaliana	cis-acting regulatory element involved in light responsiveness	light responsiveness	lght responsive
BnaC03.BPC5	TGACG-motif	TGACG	1074	5	+	Hordeum vulgare	cis-acting regulatory element involved in the MeJA-responsiveness	MeJA-responsiveness	hormone_responsive
BnaC03.BPC5	TCA-element	TCAGAAGAGG	1100	9	-	Brassica oleracea	cis-acting element involved in salicylic acid responsiveness	salicylic acid responsiveness	hormone_responsive
BnaC03.BPC5	TCT-motif	TCTTAC	654	6	-	Arabidopsis thaliana	part of a light responsive element	light responsiveness	lght responsive
BnaC03.BPC5	ABRE	ACGTG	146	5	-	Arabidopsis thaliana	cis-acting element involved in the abscisic acid responsiveness	abscisic acid responsiveness	hormone_responsive
BnaC03.BPC5	CGTCA-motif	CGTCA	1074	5	-	Hordeum vulgare	cis-acting regulatory element involved in the MeJA-responsiveness	MeJA-responsiveness	hormone_responsive
BnaC03.BPC5	TC-rich repeats	GTTTTCTTAC	69	9	-	Nicotiana tabacum	cis-acting element involved in defense and stress responsiveness	defense and stress responsiveness	enviorment_stress
BnaC03.BPC5	Box 4	ATTAAT	515	6	+	Petroselinum crispum	part of a conserved DNA module involved in light responsiveness	light responsiveness	lght responsive
BnaC03.BPC7	GATA-motif	GATAGGG	1438	7	-	Pisum sativum	part of a light responsive element	light responsiveness	lght responsive
BnaC03.BPC7	TATC-box	TATCCCA	271	7	+	Oryza sativa	cis-acting element involved in gibberellin-responsiveness	gibberellin-responsiveness	hormone_responsive
BnaC03.BPC7	CAT-box	GCCACT	1243	6	-	Arabidopsis thaliana	cis-acting regulatory element related to meristem expression	meristem expression	development_related
BnaC03.BPC7	ARE	AAACCA	84	6	+	Zea mays	cis-acting regulatory element essential for the anaerobic induction	anaerobic induction	enviorment_stress
BnaC03.BPC7	TGA-element	AACGAC	731	6	+	Brassica oleracea	auxin-responsive element	auxin responsiveness	hormone_responsive
BnaC03.BPC7	TGACG-motif	TGACG	835	5	+	Hordeum vulgare	cis-acting regulatory element involved in the MeJA-responsiveness	MeJA-responsiveness	hormone_responsive
BnaC03.BPC7	MRE	AACCTAA	373	7	-	Petroselinum crispum	MYB binding site involved in light responsiveness	light responsiveness	lght responsive
BnaC03.BPC7	LAMP-element	CTTTATCA	1613	8	+	Pisum sativum	part of a light responsive element	light responsiveness	lght responsive
BnaC03.BPC7	CGTCA-motif	CGTCA	835	5	-	Hordeum vulgare	cis-acting regulatory element involved in the MeJA-responsiveness	MeJA-responsiveness	hormone_responsive
BnaC03.BPC7	TCT-motif	TCTTAC	24	6	-	Arabidopsis thaliana	part of a light responsive element	light responsiveness	lght responsive
BnaC03.BPC7	TCA-element	CCATCTTTTT	847	9	+	Nicotiana tabacum	cis-acting element involved in salicylic acid responsiveness	salicylic acid responsiveness	hormone_responsive
BnaC03.BPC7	ABRE	AACCCGG	1160	7	-	Arabidopsis thaliana	cis-acting element involved in the abscisic acid responsiveness	abscisic acid responsiveness	hormone_responsive
BnaC03.BPC7	TC-rich repeats	GTTTTCTTAC	1636	9	+	Nicotiana tabacum	cis-acting element involved in defense and stress responsiveness	defense and stress responsiveness	enviorment_stress
BnaC03.BPC7	P-box	CCTTTTG	120	7	-	Oryza sativa	gibberellin-responsive element	gibberellin-responsiveness	hormone_responsive
BnaC03.BPC7	AE-box	AGAAACTT	432	8	-	Arabidopsis thaliana	part of a module for light response	light responsiveness	lght responsive
BnaC03.BPC7	chs-CMA1a	TTACTTAA	801	8	-	Daucus carota	part of a light responsive element	light responsiveness	lght responsive
BnaC04.BPC4	GCN4_motif	TGAGTCA	1831	7	-	Oryza sativa	cis-regulatory element involved in endosperm expression	endosperm expression	development_related
BnaC04.BPC4	RY-element	CATGCATG	370	8	+	Helianthus annuus	cis-acting regulatory element involved in seed-specific regulation	seed-specific regulation	development_related
BnaC04.BPC4	G-Box	CACGTT	1246	6	+	Pisum sativum	cis-acting regulatory element involved in light responsiveness	light responsiveness	lght responsive
BnaC04.BPC4	TCCC-motif	TCTCCCT	1496	7	+	Spinacia oleracea	part of a light responsive element	light responsiveness	lght responsive
BnaC04.BPC4	AE-box	AGAAACTT	652	8	+	Arabidopsis thaliana	part of a module for light response	light responsiveness	lght responsive
BnaC04.BPC4	GARE-motif	TCTGTTG	249	7	-	Brassica oleracea	gibberellin-responsive element	gibberellin-responsiveness	hormone_responsive
BnaC04.BPC4	CGTCA-motif	CGTCA	232	5	+	Hordeum vulgare	cis-acting regulatory element involved in the MeJA-responsiveness	MeJA-responsiveness	hormone_responsive
BnaC04.BPC4	ABRE	AACCCGG	755	7	+	Arabidopsis thaliana	cis-acting element involved in the abscisic acid responsiveness	abscisic acid responsiveness	hormone_responsive
BnaC04.BPC4	TCT-motif	TCTTAC	394	6	+	Arabidopsis thaliana	part of a light responsive element	light responsiveness	lght responsive
BnaC04.BPC4	TGACG-motif	TGACG	232	5	-	Hordeum vulgare	cis-acting regulatory element involved in the MeJA-responsiveness	MeJA-responsiveness	hormone_responsive
BnaC04.BPC4	I-box	gGATAAGGTG	539	9	+	Zea mays	part of a light responsive element	light responsiveness	lght responsive
BnaC04.BPC4	ARE	AAACCA	209	6	+	Zea mays	cis-acting regulatory element essential for the anaerobic induction	anaerobic induction	enviorment_stress
BnaC04.BPC4	TGA-element	AACGAC	159	6	+	Brassica oleracea	auxin-responsive element	auxin responsiveness	hormone_responsive
BnaC04.BPC4	O2-site	GATGACATGG	8	9	+	Zea mays	cis-acting regulatory element involved in zein metabolism regulation	zein metabolism regulation	development_related
BnaC04.BPC6	AE-box	AGAAACAA	1144	8	+	Arabidopsis thaliana	part of a module for light response	light responsiveness	lght responsive
BnaC04.BPC6	GA-motif	ATAGATAA	1188	8	+	Arabidopsis thaliana	part of a light responsive element	light responsiveness	lght responsive
BnaC04.BPC6	ARE	AAACCA	1	6	-	Zea mays	cis-acting regulatory element essential for the anaerobic induction	anaerobic induction	enviorment_stress
BnaC04.BPC6	GT1-motif	GGTTAA	186	6	+	Arabidopsis thaliana	light responsive element	light responsiveness	lght responsive
BnaC04.BPC6	G-box	CACGTC	1534	6	-	Zea mays	cis-acting regulatory element involved in light responsiveness	light responsiveness	lght responsive
BnaC04.BPC6	TGACG-motif	TGACG	562	5	+	Hordeum vulgare	cis-acting regulatory element involved in the MeJA-responsiveness	MeJA-responsiveness	hormone_responsive
BnaC04.BPC6	MRE	AACCTAA	190	7	+	Petroselinum crispum	MYB binding site involved in light responsiveness	light responsiveness	lght responsive
BnaC04.BPC6	CGTCA-motif	CGTCA	562	5	-	Hordeum vulgare	cis-acting regulatory element involved in the MeJA-responsiveness	MeJA-responsiveness	hormone_responsive
BnaC04.BPC6	ATCT-motif	AATCTAATCC	1177	9	+	Pisum sativum	part of a conserved DNA module involved in light responsiveness	light responsiveness	lght responsive
BnaC04.BPC6	TCT-motif	TCTTAC	277	6	+	Arabidopsis thaliana	part of a light responsive element	light responsiveness	lght responsive
BnaC04.BPC6	TCA-element	CCATCTTTTT	788	9	+	Nicotiana tabacum	cis-acting element involved in salicylic acid responsiveness	salicylic acid responsiveness	hormone_responsive
BnaC04.BPC6	ABRE	TACGGTC	1487	7	+	Arabidopsis thaliana	cis-acting element involved in the abscisic acid responsiveness	abscisic acid responsiveness	hormone_responsive
BnaC05.BPC2	LTR	CCGAAA	1850	6	-	Hordeum vulgare	cis-acting element involved in low-temperature responsiveness	low-temperature responsiveness	enviorment_stress
BnaC05.BPC2	AE-box	AGAAACTT	544	8	+	Arabidopsis thaliana	part of a module for light response	light responsiveness	lght responsive
BnaC05.BPC2	Box 4	ATTAAT	1061	6	-	Petroselinum crispum	part of a conserved DNA module involved in light responsiveness	light responsiveness	lght responsive
BnaC05.BPC2	chs-CMA1a	TTACTTAA	475	8	+	Daucus carota	part of a light responsive element	light responsiveness	lght responsive
BnaC05.BPC2	ARE	AAACCA	834	6	-	Zea mays	cis-acting regulatory element essential for the anaerobic induction	anaerobic induction	enviorment_stress
BnaC05.BPC2	Gap-box	CAAATGAA(A/G)A	285	9.5	-	Arabidopsis thaliana	part of a light responsive element	light responsiveness	lght responsive
BnaC05.BPC2	O2-site	GATGATGTGG	945	9	-	Zea mays	cis-acting regulatory element involved in zein metabolism regulation	zein metabolism regulation	development_related
BnaC05.BPC2	GATA-motif	AAGATAAGATT	1331	10	-	Arabidopsis thaliana	part of a light responsive element	light responsiveness	lght responsive
BnaC05.BPC2	ABRE	ACGTG	690	5	-	Arabidopsis thaliana	cis-acting element involved in the abscisic acid responsiveness	abscisic acid responsiveness	hormone_responsive
BnaC05.BPC2	TCA-element	CCATCTTTTT	453	9	-	Nicotiana tabacum	cis-acting element involved in salicylic acid responsiveness	salicylic acid responsiveness	hormone_responsive
BnaC05.BPC2	TCT-motif	TCTTAC	1322	6	-	Arabidopsis thaliana	part of a light responsive element	light responsiveness	lght responsive
BnaC05.BPC2	CGTCA-motif	CGTCA	24	5	+	Hordeum vulgare	cis-acting regulatory element involved in the MeJA-responsiveness	MeJA-responsiveness	hormone_responsive
BnaC05.BPC2	GARE-motif	TCTGTTG	511	7	-	Brassica oleracea	gibberellin-responsive element	gibberellin-responsiveness	hormone_responsive
BnaC05.BPC2	MRE	AACCTAA	167	7	-	Petroselinum crispum	MYB binding site involved in light responsiveness	light responsiveness	lght responsive
BnaC05.BPC2	TGACG-motif	TGACG	24	5	-	Hordeum vulgare	cis-acting regulatory element involved in the MeJA-responsiveness	MeJA-responsiveness	hormone_responsive
BnaC05.BPC2	G-box	CACGTC	690	6	+	Zea mays	cis-acting regulatory element involved in light responsiveness	light responsiveness	lght responsive
BnaC05.BPC2	I-box	AAGATAAGGCT	1331	10	-	Gossypium hirsutum	part of a light responsive element	light responsiveness	lght responsive
BnaC05.BPC2	circadian	CAAAGATATC	1718	9	+	Lycopersicon esculentum	cis-acting regulatory element involved in circadian control	circadian control	development_related
BnaC06.BPC6	ABRE	ACGTG	29	5	-	Arabidopsis thaliana	cis-acting element involved in the abscisic acid responsiveness	abscisic acid responsiveness	hormone_responsive
BnaC06.BPC6	TCA-element	CCATCTTTTT	333	9	+	Nicotiana tabacum	cis-acting element involved in salicylic acid responsiveness	salicylic acid responsiveness	hormone_responsive
BnaC06.BPC6	CGTCA-motif	CGTCA	189	5	-	Hordeum vulgare	cis-acting regulatory element involved in the MeJA-responsiveness	MeJA-responsiveness	hormone_responsive
BnaC06.BPC6	TGACG-motif	TGACG	189	5	+	Hordeum vulgare	cis-acting regulatory element involved in the MeJA-responsiveness	MeJA-responsiveness	hormone_responsive
BnaC06.BPC6	AuxRR-core	GGTCCAT	1656	7	-	Nicotiana tabacum	cis-acting regulatory element involved in auxin responsiveness	auxin responsiveness	hormone_responsive
BnaC06.BPC6	G-box	CACGTC	29	6	+	Zea mays	cis-acting regulatory element involved in light responsiveness	light responsiveness	lght responsive
BnaC06.BPC6	GT1-motif	GGTTAA	142	6	-	Arabidopsis thaliana	light responsive element	light responsiveness	lght responsive
BnaC06.BPC6	ARE	AAACCA	1176	6	-	Zea mays	cis-acting regulatory element essential for the anaerobic induction	anaerobic induction	enviorment_stress
BnaC06.BPC6	O2-site	GATGATGTGG	1552	9	+	Zea mays	cis-acting regulatory element involved in zein metabolism regulation	zein metabolism regulation	development_related
BnaC06.BPC6	Box 4	ATTAAT	941	6	+	Petroselinum crispum	part of a conserved DNA module involved in light responsiveness	light responsiveness	lght responsive
BnaC06.BPC6	TCCC-motif	TCTCCCT	790	7	-	Spinacia oleracea	part of a light responsive element	light responsiveness	lght responsive
BnaC06.BPC6	LTR	CCGAAA	752	6	+	Hordeum vulgare	cis-acting element involved in low-temperature responsiveness	low-temperature responsiveness	enviorment_stress
BnaC06.BPC6	AE-box	AGAAACAA	103	8	+	Arabidopsis thaliana	part of a module for light response	light responsiveness	lght responsive
BnaC07.BPC5	GCN4_motif	TGAGTCA	1611	7	-	Oryza sativa	cis-regulatory element involved in endosperm expression	endosperm expression	development_related
BnaC07.BPC5	TC-rich repeats	GTTTTCTTAC	1421	10	+	Nicotiana tabacum	cis-acting element involved in defense and stress responsiveness	defense and stress responsiveness	enviorment_stress
BnaC07.BPC5	TCCC-motif	TCTCCCT	1603	7	-	Spinacia oleracea	part of a light responsive element	light responsiveness	lght responsive
BnaC07.BPC5	G-Box	CACGTT	1235	6	+	Pisum sativum	cis-acting regulatory element involved in light responsiveness	light responsiveness	lght responsive
BnaC07.BPC5	circadian	CAAAGATATC	1887	9	-	Lycopersicon esculentum	cis-acting regulatory element involved in circadian control	circadian control	development_related
BnaC07.BPC5	TGACG-motif	TGACG	1072	5	+	Hordeum vulgare	cis-acting regulatory element involved in the MeJA-responsiveness	MeJA-responsiveness	hormone_responsive
BnaC07.BPC5	TCT-motif	TCTTAC	439	6	-	Arabidopsis thaliana	part of a light responsive element	light responsiveness	lght responsive
BnaC07.BPC5	ABRE	TACGGTC	136	7	-	Arabidopsis thaliana	cis-acting element involved in the abscisic acid responsiveness	abscisic acid responsiveness	hormone_responsive
BnaC07.BPC5	CGTCA-motif	CGTCA	1072	5	-	Hordeum vulgare	cis-acting regulatory element involved in the MeJA-responsiveness	MeJA-responsiveness	hormone_responsive
BnaC07.BPC5	ATCT-motif	AATCTAATCC	754	9	+	Pisum sativum	part of a conserved DNA module involved in light responsiveness	light responsiveness	lght responsive
BnaC07.BPC5	CAT-box	GCCACT	575	6	+	Arabidopsis thaliana	cis-acting regulatory element related to meristem expression	meristem expression	development_related
BnaC07.BPC5	GATA-motif	AAGATAAGATT	1104	10	-	Arabidopsis thaliana	part of a light responsive element	light responsiveness	lght responsive
BnaC07.BPC5	TGA-element	AACGAC	1798	6	+	Brassica oleracea	auxin-responsive element	auxin responsiveness	hormone_responsive
BnaC07.BPC5	GT1-motif	GGTTAAT	456	7	+	Avena sativa	light responsive element	light responsiveness	lght responsive
BnaC07.BPC5	ARE	AAACCA	491	6	+	Zea mays	cis-acting regulatory element essential for the anaerobic induction	anaerobic induction	enviorment_stress
BnaC08.BPC2	ABRE	ACGTG	71	5	+	Arabidopsis thaliana	cis-acting element involved in the abscisic acid responsiveness	abscisic acid responsiveness	hormone_responsive
BnaC08.BPC2	TCA-element	CCATCTTTTT	1185	9	-	Nicotiana tabacum	cis-acting element involved in salicylic acid responsiveness	salicylic acid responsiveness	hormone_responsive
BnaC08.BPC2	TCT-motif	TCTTAC	732	6	+	Arabidopsis thaliana	part of a light responsive element	light responsiveness	lght responsive
BnaC08.BPC2	CGTCA-motif	CGTCA	557	5	+	Hordeum vulgare	cis-acting regulatory element involved in the MeJA-responsiveness	MeJA-responsiveness	hormone_responsive
BnaC08.BPC2	TGACG-motif	TGACG	557	5	-	Hordeum vulgare	cis-acting regulatory element involved in the MeJA-responsiveness	MeJA-responsiveness	hormone_responsive
BnaC08.BPC2	G-box	CACGTC	70	6	-	Zea mays	cis-acting regulatory element involved in light responsiveness	light responsiveness	lght responsive
BnaC08.BPC2	I-box	AGATAAGG	1267	8	-	Triticum aestivum	part of a light responsive element	light responsiveness	lght responsive
BnaC08.BPC2	GT1-motif	GGTTAA	1576	6	-	Arabidopsis thaliana	light responsive element	light responsiveness	lght responsive
BnaC08.BPC2	ARE	AAACCA	581	6	-	Zea mays	cis-acting regulatory element essential for the anaerobic induction	anaerobic induction	enviorment_stress
BnaC08.BPC2	O2-site	GATGA(C/T)(A/G)TG(A/G)	210	8	-	Zea mays	cis-acting regulatory element involved in zein metabolism regulation	zein metabolism regulation	development_related
BnaC08.BPC2	GATA-motif	AAGGATAAGG	1267	9	-	Solanum tuberosum	part of a light responsive element	light responsiveness	lght responsive
BnaC08.BPC2	GCN4_motif	TGAGTCA	725	7	+	Oryza sativa	cis-regulatory element involved in endosperm expression	endosperm expression	development_related
BnaC08.BPC2	P-box	CCTTTTG	565	7	-	Oryza sativa	gibberellin-responsive element	gibberellin-responsiveness	hormone_responsive
BnaC08.BPC2-2	CGTCA-motif	CGTCA	89	5	+	Hordeum vulgare	cis-acting regulatory element involved in the MeJA-responsiveness	MeJA-responsiveness	hormone_responsive
BnaC08.BPC2-2	TCT-motif	TCTTAC	460	6	-	Arabidopsis thaliana	part of a light responsive element	light responsiveness	lght responsive
BnaC08.BPC2-2	ABRE	ACGTG	680	5	+	Arabidopsis thaliana	cis-acting element involved in the abscisic acid responsiveness	abscisic acid responsiveness	hormone_responsive
BnaC08.BPC2-2	G-box	TACGTG	679	6	+	Arabidopsis thaliana	cis-acting regulatory element involved in light responsiveness	light responsiveness	lght responsive
BnaC08.BPC2-2	circadian	CAAAGATATC	827	9	-	Lycopersicon esculentum	cis-acting regulatory element involved in circadian control	circadian control	development_related
BnaC08.BPC2-2	TGACG-motif	TGACG	89	5	-	Hordeum vulgare	cis-acting regulatory element involved in the MeJA-responsiveness	MeJA-responsiveness	hormone_responsive
BnaC08.BPC2-2	ARE	AAACCA	1124	6	-	Zea mays	cis-acting regulatory element essential for the anaerobic induction	anaerobic induction	enviorment_stress
BnaC08.BPC2-2	GT1-motif	GGTTAA	1505	6	-	Arabidopsis thaliana	light responsive element	light responsiveness	lght responsive
BnaC08.BPC2-2	GATA-motif	AAGATAAGATT	1396	10	-	Arabidopsis thaliana	part of a light responsive element	light responsiveness	lght responsive
BnaC08.BPC2-2	TATC-box	TATCCCA	655	7	-	Oryza sativa	cis-acting element involved in gibberellin-responsiveness	gibberellin-responsiveness	hormone_responsive
BnaC08.BPC2-2	O2-site	GATGATGTGG	80	9	-	Zea mays	cis-acting regulatory element involved in zein metabolism regulation	zein metabolism regulation	development_related
BnaC08.BPC2-2	P-box	CCTTTTG	1272	7	+	Oryza sativa	gibberellin-responsive element	gibberellin-responsiveness	hormone_responsive
BnaC08.BPC2-2	TC-rich repeats	GTTTTCTTAC	1197	9	+	Nicotiana tabacum	cis-acting element involved in defense and stress responsiveness	defense and stress responsiveness	enviorment_stress
BnaC08.BPC2-2	AE-box	AGAAACAA	196	8	-	Arabidopsis thaliana	part of a module for light response	light responsiveness	lght responsive
BnaC08.BPC4	AE-box	AGAAACAA	201	8	-	Arabidopsis thaliana	part of a module for light response	light responsiveness	lght responsive
BnaC08.BPC4	G-Box	CACGTT	1169	6	-	Pisum sativum	cis-acting regulatory element involved in light responsiveness	light responsiveness	lght responsive
BnaC08.BPC4	TCCC-motif	TCTCCCT	318	7	+	Spinacia oleracea	part of a light responsive element	light responsiveness	lght responsive
BnaC08.BPC4	LTR	CCGAAA	1065	6	-	Hordeum vulgare	cis-acting element involved in low-temperature responsiveness	low-temperature responsiveness	enviorment_stress
BnaC08.BPC4	TGACG-motif	TGACG	120	5	-	Hordeum vulgare	cis-acting regulatory element involved in the MeJA-responsiveness	MeJA-responsiveness	hormone_responsive
BnaC08.BPC4	circadian	CAAAGATATC	1507	9	+	Lycopersicon esculentum	cis-acting regulatory element involved in circadian control	circadian control	development_related
BnaC08.BPC4	GARE-motif	TCTGTTG	217	7	+	Brassica oleracea	gibberellin-responsive element	gibberellin-responsiveness	hormone_responsive
BnaC08.BPC4	CGTCA-motif	CGTCA	120	5	+	Hordeum vulgare	cis-acting regulatory element involved in the MeJA-responsiveness	MeJA-responsiveness	hormone_responsive
BnaC08.BPC4	3-AF1 binding site	TAAGAGAGGAA	1720	10	+	Solanum tuberosum	light responsive element	light responsiveness	lght responsive
BnaC08.BPC4	ABRE	ACGTG	1088	5	+	Arabidopsis thaliana	cis-acting element involved in the abscisic acid responsiveness	abscisic acid responsiveness	hormone_responsive
BnaC08.BPC4	TCT-motif	TCTTAC	173	6	+	Arabidopsis thaliana	part of a light responsive element	light responsiveness	lght responsive
BnaC08.BPC4	GATA-motif	GATAGGG	5	7	-	Pisum sativum	part of a light responsive element	light responsiveness	lght responsive
BnaC08.BPC4	CAT-box	GCCACT	1430	6	-	Arabidopsis thaliana	cis-acting regulatory element related to meristem expression	meristem expression	development_related
BnaC08.BPC4	O2-site	GATGACATGG	903	9	+	Zea mays	cis-acting regulatory element involved in zein metabolism regulation	zein metabolism regulation	development_related
BnaC08.BPC4	ARE	AAACCA	1258	6	-	Zea mays	cis-acting regulatory element essential for the anaerobic induction	anaerobic induction	enviorment_stress
BnaC08.BPC4	GT1-motif	GGTTAA	1049	6	-	Arabidopsis thaliana	light responsive element	light responsiveness	lght responsive
BnaC08.BPC6	ARE	AAACCA	1974	6	+	Zea mays	cis-acting regulatory element essential for the anaerobic induction	anaerobic induction	enviorment_stress
BnaC08.BPC6	Gap-box	CAAATGAA(A/G)A	965	9.5	-	Arabidopsis thaliana	part of a light responsive element	light responsiveness	lght responsive
BnaC08.BPC6	GT1-motif	GGTTAA	12	6	-	Arabidopsis thaliana	light responsive element	light responsiveness	lght responsive
BnaC08.BPC6	TGACG-motif	TGACG	59	5	+	Hordeum vulgare	cis-acting regulatory element involved in the MeJA-responsiveness	MeJA-responsiveness	hormone_responsive
BnaC08.BPC6	MRE	AACCTAA	1407	7	-	Petroselinum crispum	MYB binding site involved in light responsiveness	light responsiveness	lght responsive
BnaC08.BPC6	I-box	AAGATAAGGCT	634	10	+	Gossypium hirsutum	part of a light responsive element	light responsiveness	lght responsive
BnaC08.BPC6	G-box	ACACGTGT	423	8	+	Brassica napus	cis-acting regulatory element involved in light responsiveness	light responsiveness	lght responsive
BnaC08.BPC6	ATCT-motif	AATCTAATCC	401	9	+	Pisum sativum	part of a conserved DNA module involved in light responsiveness	light responsiveness	lght responsive
BnaC08.BPC6	CGTCA-motif	CGTCA	59	5	-	Hordeum vulgare	cis-acting regulatory element involved in the MeJA-responsiveness	MeJA-responsiveness	hormone_responsive
BnaC08.BPC6	GARE-motif	TCTGTTG	1820	7	+	Brassica oleracea	gibberellin-responsive element	gibberellin-responsiveness	hormone_responsive
BnaC08.BPC6	ABRE	CACGTG	424	6	+	Arabidopsis thaliana	cis-acting element involved in the abscisic acid responsiveness	abscisic acid responsiveness	hormone_responsive
BnaC08.BPC6	TCT-motif	TCTTAC	5	6	-	Arabidopsis thaliana	part of a light responsive element	light responsiveness	lght responsive
BnaC08.BPC6	TCA-element	CCATCTTTTT	299	9	+	Nicotiana tabacum	cis-acting element involved in salicylic acid responsiveness	salicylic acid responsiveness	hormone_responsive
BnaC08.BPC6	AE-box	AGAAACTT	1356	8	+	Arabidopsis thaliana	part of a module for light response	light responsiveness	lght responsive
BnaC08.BPC6	Box II	TGGTAATAA	819	9	+	Solanum tuberosum	part of a light responsive element	light responsiveness	lght responsive
BnaC08.BPC6	TCCC-motif	TCTCCCT	850	7	-	Spinacia oleracea	part of a light responsive element	light responsiveness	lght responsive
BnaC08.BPC6	LTR	CCGAAA	1173	6	+	Hordeum vulgare	cis-acting element involved in low-temperature responsiveness	low-temperature responsiveness	enviorment_stress
BnaC08.BPC6	L-box	ATCCCACCTAC	1459	10	-	Petroselinum crispum	part of a light responsive element	light responsiveness	lght responsive
BnaC08.BPC6	Box 4	ATTAAT	130	6	+	Petroselinum crispum	part of a conserved DNA module involved in light responsiveness	light responsiveness	lght responsive

## Sheet: Supplimentary Table S6
Supplementary Table S6. Expression patterns of BnaBPCs from the BnIR
ATGI	Genomic position	ZS11 Gene ID	ZS11 Gene ID	bud_2mm	bud_4mm	cotyledon	filament	leaf_1	leaf_2	leaf_3	leaf_4	leaf_5	leaf_6	leaf_7	leaf_8	leaf_9	leaf_10	leaf_11	leaf_12	leaf_13	leaf_14	leaf_15	leaf_16	leaf_17	leaf_18	leaf_19	leaf_20	leaf_21	leaf_22	leaf_23	petal	pollen	vegetative_rosette	seed_14DAF	seed_16DAF	seed_18DAF	seed_20DAF	seed_22DAF	seed_24DAF	seed_26DAF	seed_28DAF	seed_30DAF	seed_32DAF	seed_34DAF	seed_36DAF	seed_38DAF	seed_40DAF	seed_42DAF	seed_44DAF
AT1G14685	A06:5788186..5791223	BnaA06T0096700ZS	BnaA06.BPC2	5.897	6.56	1.242	2.835	1.954	1.891	1.954	1.534	2.167	1.772	2.259	2.322	2.358	2.602	2.222	2.474	2.339	2.66	2.795	2.954	2.911	3.848	2.552	3.376	3.659	3.332	3.214	3.901	8.493	3.114	6.987	6.738	7.698	7.728	6.862	8.295	6.854	7.525	6.641	7.201	6.558	5.391	4.701	4.481	4.714	3.854
AT1G14685	A08:26026857..26027678	BnaA08T0270900ZS	BnaA08.BPC2	15.676	20.373	6.834	18.69	9.416	9.433	9.676	9.579	9.968	9.463	10.946	10.725	11.476	11.729	15.621	15.305	17.021	14.283	15.554	17.35	17.166	17.504	20.558	19.687	22.251	19.325	25.138	16.916	10.055	12.542	19.708	20.509	16.706	20.165	20.978	20.824	20.37	19.376	20.954	22.424	19.684	14.314	14.168	12.183	13.382	10.262
AT1G14685	A09:61219562..61220401	BnaA09T0631800ZS	BnaA09.BPC2	18.314	25.027	4.69	4.944	5.066	6.263	5.78	4.848	5.047	5.487	5.448	5.118	5.564	5.341	5.904	5.001	4.31	5.599	5.66	4.504	5.345	6.039	4.463	6.154	4.681	6.183	4.831	2.986	20.55	8.744	22.248	28.254	40.678	37.522	49.197	43.685	35.903	43.729	33.959	30.814	37.016	32.61	24.699	22.31	19.872	18.517
AT1G14685	C05:7417299..7420376	BnaC05T0118800ZS	BnaC05.BPC2	3.261	3.746	0.568	1.36	0.882	0.614	0.844	0.82	0.864	1.125	0.791	0.745	0.845	1.127	1.007	0.942	0.903	1.246	1.07	0.999	0.852	1.206	0.872	0.987	1.041	1.18	1.458	1.256	5.372	2.098	4.23	3.336	4.018	4.475	4.399	3.938	3.887	4.284	4.865	4.267	3.901	3.631	2.675	2.8	3.081	1.935
AT1G14685	C08:32814996..32815811	BnaC08T0230300ZS	BnaC08.BPC2-2	10.885	18.289	4.187	8.687	6.914	7.025	6.618	8.243	6.634	7.102	8.685	8.286	8.693	10.215	9.585	9.729	10.447	9.6	11.363	9.894	12.839	14.702	9.609	13.985	14.749	14.55	16.715	7.823	9.932	8.969	12.132	13.022	13.574	17.275	15.758	17.642	13.25	17.314	17.242	21.003	16.64	13.209	12.091	12.601	14.697	8.752
AT1G14685	C08:50925950..50926789	BnaC08T0489500ZS	BnaC08.BPC2	26.259	30.449	5.252	12.201	8.657	8.662	8.655	8.828	8.254	7.614	8.348	7.103	9.27	9.722	7.887	8.348	8.464	9.268	8.477	8.34	9.312	10.444	7.935	9.771	9.88	8.015	7.12	9.356	34.894	10.395	13.808	20.419	23.496	28.137	27.962	28.506	29.075	34.55	29.487	32.859	27.194	23.749	20.438	17.554	16.654	14.3
AT1G68120	A02:10179794..10182350	BnaA02T0171100ZS	BnaA02.BPC3	1.119	0.035	0	0	0.023	0	0	0	0	0	0.034	0	0.061	0	0	0	0	0.132	0	0.107	0	0.037	0.035	0.05	0.1	0	0.08	0	0.066	0.032	0.291	0.068	0.17	0.34	0.533	0.494	0.435	1.119	0.628	0.707	0.037	0.118	0.147	0	0.211	0.087
AT1G68120	C02:19442545..19474170	BnaC02T0219700ZS	BnaC02.BPC3	3.123	2.269	0.435	0.408	0.274	0.333	0.379	0.244	0.266	0.258	0.437	0.372	0.471	0.486	0.477	0.355	0.402	0.292	0.462	0.53	0.655	0.931	0.551	0.825	0.782	0.443	0.551	0.504	15.216	0.713	0.99	0.686	1.226	0.865	0.993	1.329	1.464	1.036	0.992	1.326	0.902	0.845	0.585	0.599	0.82	0.409
AT2G21240	A04:15262407..15263357	BnaA04T0137800ZS	BnaA04.BPC4	10.575	5.986	5.327	5.95	7.823	6.804	7.15	7.109	8.74	8.362	8.257	8.532	9.112	9.079	8.238	9.433	8.859	9.665	9.198	9.125	11.095	10.376	7.98	10.706	9.127	10.7	8.609	7.307	0.449	5.31	8.372	7.337	7.082	8.173	6.727	5.872	5.761	7.487	7.456	7.95	6.664	5.137	5.89	4.918	4.784	5.219
AT2G21240	C04:55284453..55285403	BnaC04T0428300ZS	BnaC04.BPC4	10.799	8.884	5.1	10.555	6.541	5.649	6.342	6.983	8.023	8.002	7.52	7.238	8.789	6.974	8.826	9.404	7.477	8.223	8.654	8.665	9.197	10.787	8.367	8.752	9.997	11.911	11.697	13.458	1.279	5.817	11.139	11.399	11.408	11.511	9.717	10.268	9.358	10.254	11.245	11.383	11.489	9.172	9.017	7.713	8.259	8.413
AT2G21240	C08:48985111..48985935	BnaC08T0454400ZS	BnaC08.BPC4	0	0	0	0	0	0	0	0	0	0	0	0	0	0	0	0	0	0	0	0	0	0	0	0	0	0	0	0	0	0	0	0	0	0	0	0	0	0	0	0	0	0	0	0	0	0
AT4G38910	A01:296800..297762	BnaA01T0002800ZS	BnaA01.BPC5	6.92	11.704	6.402	0.061	6.409	6.92	8.019	6.524	7.771	7.579	8.588	8.533	9.535	7.125	9.674	8.206	10.069	10.311	9.24	8.387	8.518	11.363	7.719	8.646	8.853	9.267	9.415	0.049	11.1	8.251	9.698	10.834	8.798	10.498	9.835	10.193	9.142	10.144	8.819	8.558	8.039	6.252	6.029	4.902	5.42	5.322
AT4G38910	A06:48524214..48525002	BnaA06T0450000ZS	BnaA06.BPC5	6.531	4.341	4.01	2.844	3.786	2.944	3.141	3.25	3.7	2.694	3.583	3.154	3.442	3.068	4.25	2.671	2.614	2.741	2.895	2.239	2.475	3.141	2.122	2.908	2.328	2.889	2.127	2.009	0.158	7.345	9.239	19.29	15.911	8.513	8.319	7.543	12.692	7.51	8.619	7.982	8.258	5.884	9.859	4.868	5.555	6.003
AT4G38910	A08:22511939..22512885	BnaA08T0198900ZS	BnaA08.BPC5	13.269	9.124	5.103	1.856	6.949	6.777	5.994	5.857	6.365	7.111	6.659	6.09	6.966	5.56	7.461	6.339	5.945	7.253	6.901	5.58	4.317	6.111	5.079	4.099	4.248	5.184	3.154	1.714	1.567	6.021	22.668	23.899	24.191	22.854	17.444	15.892	16.881	14.006	14.364	17.054	18.23	16.953	15.043	11.74	12.616	11.54
AT4G38910	C01:161333..162266	BnaC01T0002300ZS	BnaC01.BPC5	5.409	7.715	4.247	20.137	6.516	6.752	7.366	7.553	8.022	7.648	8.662	7.644	8.677	9.378	8.931	9.027	9.263	9.754	10.114	9.132	8.95	13.444	9.378	10.354	7.881	10.513	10.354	27.326	7.914	7.633	10.365	8.833	8.219	7.494	9.032	9.117	8.349	8.597	9.969	7.12	8.633	7.131	7.561	6.547	6.671	6.235
AT4G38910	C03:64845945..64846875	BnaC03T0671500ZS	BnaC03.BPC5	12.765	8.607	6.815	5.288	7.227	7.491	6.935	7.458	7.821	8.355	7.731	7.273	7.716	7.194	7.331	5.796	5.42	5.907	6.129	5.446	4.748	7.565	3.95	4.459	4.038	4.687	2.807	4.358	0.515	6.724	22.412	23.98	23.174	18.855	15.348	11.998	12.005	10.685	9.759	10.885	11.203	12.754	11.676	11.855	11.947	12.204
AT4G38910	C07:60724181..60724990	BnaC07T0547100ZS	BnaC07.BPC5	9.085	4.426	4.971	2.819	4.877	4.999	4.672	4.564	5.389	4.244	5.558	4.806	5.202	5.125	5.874	4.655	4.173	4.691	5.334	3.743	4.57	5.631	3.534	4.78	4.398	4.666	3.841	3.288	0.339	7.41	10.068	13.336	12.764	7.973	7.763	8.44	9.805	7.557	7.913	8.748	7.518	6.164	8.666	5.547	4.562	4.817
AT5G42520	A04:1121999..1122989	BnaA04T0017300ZS	BnaA04.BPC6	15.918	19.213	6.95	3.465	7.939	7.95	8.623	8.907	9.037	8.395	9.95	10	9.926	8.92	10.731	10.217	10.269	10.557	11.286	10.714	13.022	15.932	9.843	12.408	12.029	13.446	11.767	3.813	26.574	6.297	10.946	9.733	11.248	11.921	9.628	9.889	8.795	9.214	8.117	12.081	8.966	9.488	7.531	5.905	7.041	5.51
AT5G42520	A07:22160943..22163249	BnaA07T0211100ZS	BnaA07.BPC6	12.557	21.218	2.613	17.022	5.679	5.635	6.033	6.423	7.294	6.939	8.086	6.972	8.001	7.146	8.968	8.087	7.995	9.159	8.786	8.836	8.454	10.77	8.651	9.483	8.43	9.529	13.058	14.689	13.984	2.35	10.01	11.413	13.982	16.935	14.049	14.43	11.281	11.747	9.78	16.45	11.234	9.717	8.107	7.846	9.473	7.002
AT5G42520	A09:56780945..56782210	BnaA09T0548200ZS	BnaA09.BPC6	19.952	17.326	4.995	14.958	12.462	12.865	13.24	13.082	13.356	12.879	14.153	13.096	14.257	12.208	14.734	14.215	13.447	16.633	15.922	15.53	16.625	19.285	14.07	15.835	13.832	15.587	12.319	14.364	9.872	7.047	24.043	22.108	20.813	27.409	23.231	22.44	21.91	22.774	26.632	33.668	30.91	25.023	23.051	19.141	19.953	19.906
AT5G42520	C04:38436311..38437344	BnaC04T0278000ZS	BnaC04.BPC6	16.55	6.538	5.57	1.568	7.665	8.421	8.592	8.431	7.946	7.836	7.516	8.082	7.823	6.813	8.057	9.362	7.924	8.902	8.667	8.786	8.584	8.719	8.196	8.33	6.277	8.158	5.635	2.872	0.175	6.678	11.798	7.308	7.57	10.961	8.949	8.696	7.352	6.409	7.467	8.314	7.596	4.545	5.45	4.081	3.27	3.031
AT5G42520	C06:33449718..33450832	BnaC06T0222600ZS	BnaC06.BPC6	24.981	37.146	4.822	22.462	11.912	10.98	10.754	11.751	14.36	14.638	17.235	14.474	15.871	14.314	16.746	15.833	15.257	17.495	16.134	16.5	14.818	18.021	15.383	15.531	13.383	14.691	14.692	18.83	23.075	5.083	19.198	17.838	19.688	24.187	18.046	20.008	15.044	14.305	12.62	20.774	13.831	11.082	10.766	10.545	14.193	10.643
AT5G42520	C08:45482887..45484108	BnaC08T0394500ZS	BnaC08.BPC6	27.066	22.17	8.522	17.333	19.751	20.328	20.207	18.421	19.493	20.15	19.82	18.651	20.078	19.465	20.395	21.43	22.031	22.792	22.354	21.192	20.295	26.955	20.044	20.605	17.655	20.449	15.403	17.954	15.514	8.548	23.871	23.253	26.84	29.607	25.149	26.896	22.772	26.869	25.179	31.194	27.657	25.567	18.859	17.361	18.107	15.638
AT2G35550	A03:8638747..8639847	BnaA03T0169700ZS	BnaA03.BPC7	2.909	1.04	0.932	0.615	0.958	1.045	0.778	0.855	0.903	0.872	1.109	0.937	1.147	1.016	1.095	1.035	1.365	1.22	1.059	1.096	1.313	1.212	1.218	1.156	1.286	1.071	0.708	0.494	0.557	1.096	5.177	4.87	3.754	3.734	4.13	3.068	3.864	2.816	2.581	2.208	2.887	1.775	2.389	1.457	1.282	2.015
AT2G35550	C03:11259402..11260091	BnaC03T0196600ZS	BnaC03.BPC7	3.787	0.603	0.513	0.228	0.415	0.448	0.569	0.667	0.669	0.732	0.577	0.665	0.703	0.356	0.854	0.374	0.491	0.799	0.705	0.976	0.992	1.031	0.777	0.525	0.629	0.937	0.567	0.445	0.436	1.129	4.834	5.107	3.29	3.588	3.481	3.25	3.336	2.574	2.942	3.314	2.446	2.111	2.237	1.633	1.269	1.803
[truncated: 44 more columns]

## Sheet: Supplimentary Table S7
Supplementary Table S7. List of primers used for RT-qPCR expression analysis.
ZS11 Gene ID	Forward primer (5'-3')	Reverse primer (5'-3')
BnaA07.BPC6	AGGAACCGCCTTGGATTCTG	AGTCAAGGGTCGTCTTCACAA
BnaA09.BPC6	ATGGATGATGGTGGGCATCG	CTGTTGCGGTTGATGCTGCT
BnaC06.BPC6	AATGCCACCACCGGTCTG	TGGGCAGTGCTGGTAACG
BnaC08.BPC6	CGGGATCGAAATCGGATTGG	GTTGGGGAGTGCCGGTAA
